# Supplementary material for: Loss of smelling is an early marker of aging and is associated with inflammation and DNA damage in C57BL/6J mice
Source: Aging Cell. 2023 Feb 27;22(4):e13793. doi: 10.1111/acel.13793 (PMC10086518; doi:10.1111/acel.13793)
Supplement: Supplementary file 2 — Appendix S2: Supporting Information [file ACEL-22-e13793-s001.xlsx]

## Sheet: sub
							file id	210809aZTsa01_1	210809aZTsa42_1	210810aZTsa05_1	210809aZTsa49_1	210810aZTsa09_1	210809aZTsa40_1	210809aZTsa35_1	210809aZTsa14_1	210809aZTsa22_1	210809aZTsa26_1	210809aZTsa02_1	210809aZTsa46_1	210809aZTsa27_1	210809aZTsa05_1	210809aZTsa16_1	210809aZTsa36_1	210809aZTsa21_1	210810aZTsa08_1	210809aZTsa34_1	210810aZTsa06_1	210810aZTsa07_1	210809aZTsa12_2	210809aZTsa18_1	210809aZTsa24_1	210809aZTsa09_1	210810aZTsa03_1	210809aZTsa20_1	210809aZTsa39_1	210809aZTsa44_1	210809aZTsa47_1	210809aZTsa33_1	210810aZTsa04_1	210809aZTsa06_1	210809aZTsa19_1	210809aZTsa15_1	210809aZTsa25_1	210810aZTsa02_1	210809aZTsa30_1	210809aZTsa23_1	210809aZTsa31_1	210810aZTsa10_1	210809aZTsa32_1
							mx class	607729	607729	607729	607729	607729	607729	607729	607729	607729	607729	607729	607729	607729	607729	607729	607729	607729	607729	607729	607729	607729	607729	607729	607729	607729	607729	607729	607729	607729	607729	607729	607729	607729	607729	607729	607729	607729	607729	607729	607729	607729	607729
							mx sample	607767	607766	607768	607770	607769	607771	607773	607772	607774	607776	607775	607777	607779	607778	607780	607782	607781	607783	607785	607784	607786	607788	607787	607789	607731	607730	607732	607734	607733	607735	607737	607736	607738	607740	607739	607741	607743	607742	607744	607746	607745	607747
							label	AA1 Hip 38_038	AA1 OB 37_037	AA1 PFC 39_039	AA2 Hip 41_041	AA2 OB 40_040	AA2 PFC 42_042	AA3 Hip 44_044	AA3 OB 43_043	AA3 PFC 45_045	AD2 Hip 47_047	AD2 OB 46_046	AD2 PFC 48_048	AE1 Hip 50_050	AE1 OB 49_049	AE1 PFC 51_051	AE2 Hip 53_053	AE2 OB 52_052	AE2 PFC 54_054	AE3 Hip 56_056	AE3 OB 55_055	AE3 PFC 57_057	AF1 Hip 59_059	AF1 OB 58_058	AF1 PFC 60_060	Q1 Hip 2_002	Q1 OB 1_001	Q1 PFC 3_003	Q2 Hip 5_005	Q2 OB 4_004	Q2 PFC 6_006	S1 Hip 8_008	S1 OB 7_007	S1 PFC 9_009	S2 Hip 11_011	S2 OB 10_010	S2 PFC 12_012	S3 Hip 14_014	S3 OB 13_013	S3 PFC 15_015	U1 Hip 17_017	U1 OB 16_016	U1 PFC 18_018
							comment	20-month	20-month	20-month	20-month	20-month	20-month	20-month	20-month	20-month	31-month	31-month	31-month	31-month	31-month	31-month	31-month	31-month	31-month	31-month	31-month	31-month	31-month	31-month	31-month	3-month	3-month	3-month	3-month	3-month	3-month	3-month	3-month	3-month	3-month	3-month	3-month	3-month	3-month	3-month	12-month	12-month	12-month
							species	mouse	mouse	mouse	mouse	mouse	mouse	mouse	mouse	mouse	mouse	mouse	mouse	mouse	mouse	mouse	mouse	mouse	mouse	mouse	mouse	mouse	mouse	mouse	mouse	mouse	mouse	mouse	mouse	mouse	mouse	mouse	mouse	mouse	mouse	mouse	mouse	mouse	mouse	mouse	mouse	mouse	mouse
							organ	brain	brain	brain	brain	brain	brain	brain	brain	brain	brain	brain	brain	brain	brain	brain	brain	brain	brain	brain	brain	brain	brain	brain	brain	brain	brain	brain	brain	brain	brain	brain	brain	brain	brain	brain	brain	brain	brain	brain	brain	brain	brain
BinBase name	ret.index	quant mz	BB id	mass spec	PubChem	KEGG	InChI Key
zymosterol	1088064	129	110304	85:177.0 89:568.0 91:6448.0 92:1105.0 93:4713.0 94:863.0 95:5377.0 96:483.0 97:679.0 99:214.0 100:60.0 101:496.0 102:96.0 103:474.0 104:244.0 105:5113.0 106:1074.0 107:3871.0 108:677.0 109:2977.0 110:295.0 111:776.0 112:78.0 113:216.0 114:82.0 115:1275.0 116:375.0 117:1731.0 118:596.0 119:5026.0 120:1867.0 121:2893.0 122:375.0 123:1213.0 124:126.0 125:189.0 127:349.0 128:830.0 129:11062.0 130:166…	92746	C05437	CGSJXLIKVBJVRY-XTGBIJOFSA-N	6810	2554	6212	3303	1408	8488	11829	697	791	3400	3786	2854	4682	3524	1139481	4365	8313	8247	5249	3248	10683	3801	2294	8240	2474	3509	4297	5054	6198	4515	5501	2141	4328	4918	3487	775	1709	4709	884	5948	3469	6252
zymostenol	1095668	213	104394	85:899.0 86:132.0 87:63.0 88:178.0 89:1193.0 90:213.0 91:14787.0 92:2480.0 93:8375.0 94:2196.0 95:9987.0 96:1485.0 97:2283.0 98:19.0 99:403.0 100:55.0 101:1469.0 102:451.0 103:1384.0 104:814.0 105:12997.0 106:3213.0 107:9407.0 108:1857.0 109:4227.0 110:676.0 111:818.0 112:131.0 113:299.0 114:61.0 115:2482.0 116:1243.0 117:4514.0 118:1509.0 119:7230.0 120:2389.0 121:3867.0 122:1522.0 123:1786.0 12…	101770	C03845	QETLKNDKQOXZRP-XTGBIJOFSA-N	1280	971	1713	1007	1036	1030	1865	457	243	1040	901	669	846	959	1317	1065	1678	1502	1055	820	882	1182	1131	1246	968	444	1257	974	987	345	1022	725	1528	984	732	1434	1059	712	1236	1343	568	1135
xylose	543267	103	169	86:77.0 87:118.0 89:838.0 90:80.0 91:46.0 94:19.0 96:63.0 98:48.0 99:37.0 100:186.0 101:192.0 102:469.0 103:7719.0 104:659.0 105:379.0 106:26.0 112:23.0 114:254.0 115:75.0 117:652.0 118:60.0 119:80.0 120:23.0 121:17.0 124:30.0 127:70.0 128:49.0 129:515.0 130:102.0 131:344.0 133:894.0 134:104.0 135:66.0 137:49.0 142:48.0 143:43.0 144:51.0 145:65.0 147:2699.0 148:283.0 149:250.0 151:31.0 155:21.0 1…	135191	C00181	SRBFZHDQGSBBOR-IOVATXLUSA-N	2296	1640	1406	1904	4659	2231	2130	3396	3511	3468	2585	1829	4037	3785	3470	4350	3881	1879	3662	1742	1752	3228	2161	3051	2932	2781	2223	2456	3245	1316	2837	1040	3123	2398	2264	2947	1730	4574	3343	2358	699	1782
xylonolactone	535176	217	1808	86:6.0 88:17.0 89:5.0 101:53.0 103:590.0 104:3.0 107:94.0 109:11.0 115:14.0 117:33.0 119:41.0 129:448.0 131:202.0 132:16.0 133:173.0 134:3.0 135:35.0 141:31.0 142:3.0 143:208.0 144:4.0 145:90.0 147:1035.0 148:163.0 149:112.0 159:13.0 169:60.0 177:13.0 183:7.0 184:36.0 185:1.0 189:245.0 190:54.0 191:253.0 194:11.0 199:18.0 207:671.0 208:114.0 209:52.0 215:200.0 217:4500.0 218:698.0 219:375.0 220:2…	439692	C02266	XXBSUZSONOQQGK-FLRLBIABSA-N	684	774	574	622	590	547	437	1111	682	1049	937	865	680	671	836	621	588	600	522	723	712	1323	803	538	585	425	318	443	700	494	790	802	508	409	604	363	625	1091	622	832	676	801
xylitol	567437	217	5857	85:22.0 87:53.0 88:95.0 89:312.0 94:15.0 99:38.0 101:376.0 103:3875.0 104:345.0 105:78.0 107:25.0 108:24.0 110:68.0 113:18.0 115:63.0 116:117.0 117:1418.0 118:103.0 119:73.0 129:1604.0 130:163.0 131:367.0 132:26.0 133:712.0 135:29.0 142:33.0 143:88.0 147:3295.0 148:560.0 149:319.0 155:12.0 157:214.0 159:20.0 163:58.0 169:22.0 171:40.0 175:99.0 182:58.0 189:476.0 190:74.0 191:333.0 192:19.0 193:15…	6912	C00379	HEBKCHPVOIAQTA-NGQZWQHPSA-N	1130	1339	1158	1155	1619	1220	1395	2280	1712	1429	1827	1325	1362	1512	1300	1179	1483	1144	1273	1233	1201	1385	1424	1121	1588	1280	1302	1235	1693	1188	1075	2080	1331	2212	2009	1409	1150	2672	1589	953	1877	1433
xanthine	701688	353	1669	85:2517.0 86:3710.0 87:2079.0 88:382.0 89:398.0 90:80.0 91:121.0 92:294.0 93:389.0 94:217.0 95:887.0 96:502.0 97:447.0 98:2556.0 99:3280.0 100:20394.0 101:2912.0 102:1806.0 103:2337.0 104:350.0 105:1446.0 106:113.0 107:15.0 108:151.0 109:225.0 110:796.0 111:2460.0 112:928.0 113:1375.0 114:1007.0 115:2460.0 116:1524.0 117:4430.0 118:716.0 119:955.0 120:203.0 121:149.0 122:214.0 123:385.0 124:753.0…	1188	C00385	LRFVTYWOQMYALW-UHFFFAOYSA-N	517	923	343	468	3813	572	613	2630	823	665	3141	856	435	2501	609	669	830	561	238	1179	585	255	1620	673	274	539	459	332	858	704	451	3003	479	120	838	376	467	3683	683	341	766	639
valine	312806	144	378468	85:1109.0 86:2240.0 87:742.0 88:232.0 90:193.0 96:354.0 97:432.0 98:556.0 99:364.0 100:7204.0 101:1488.0 102:781.0 103:1602.0 104:131.0 105:246.0 107:301.0 108:192.0 110:1316.0 112:71.0 113:468.0 114:1075.0 115:385.0 116:255.0 117:1100.0 119:598.0 120:351.0 121:367.0 125:147.0 127:1288.0 128:997.0 130:1279.0 131:1474.0 132:861.0 133:3654.0 134:323.0 136:131.0 140:432.0 142:285.0 143:235.0 144:338…	6287	C00183	KZSNJWFQEVHDMF-BYPYZUCNSA-N	21749	21635	13668	24996	21480	22412	29046	23951	20632	26510	35506	15563	28624	36338	20542	21935	22745	25157	22406	13375	25514	13500	21943	17780	22145	18382	21218	16568	20297	25983	17117	26323	18866	18779	24910	25952	27083	24558	22882	20939	18983	18098
uridine	861508	217	14815	85:38.0 86:16.0 87:11.0 88:11.0 89:85.0 91:9.0 92:3.0 93:5.0 94:11.0 95:26.0 97:5.0 99:146.0 100:46.0 101:72.0 103:551.0 104:39.0 105:323.0 107:5.0 109:17.0 110:8.0 111:3.0 112:3.0 113:55.0 114:1.0 115:80.0 116:27.0 117:70.0 118:2.0 119:12.0 121:6.0 122:6.0 125:1.0 127:42.0 129:189.0 130:39.0 131:87.0 132:7.0 133:129.0 134:30.0 135:16.0 136:2.0 137:1.0 138:2.0 140:13.0 141:13.0 142:8.0 143:122.0 …	6029	C00299	DRTQHJPVMGBUCF-XVFCMESISA-N	4847	7757	7547	6369	14284	6658	8523	12732	4117	9038	12943	8835	4401	11839	6571	2496	8454	4798	3336	6757	4765	6158	10271	8205	6855	5911	6477	4820	8560	5582	5656	12695	6546	6229	8093	6412	6451	18861	8587	5165	10527	5935
urea	329351	189	145496	85:26969.0 86:19557.0 87:47732.0 88:7879.0 89:4417.0 90:6104.0 96:5422.0 97:6640.0 98:7305.0 99:249318.0 100:117208.0 101:34638.0 102:16748.0 103:4447.0 104:3511.0 105:5403.0 106:731.0 111:17086.0 112:4517.0 113:13173.0 114:22944.0 115:22710.0 116:7984.0 119:4134.0 122:137.0 123:416.0 124:576.0 125:2110.0 126:1363.0 127:6260.0 128:465.0 129:5096.0 130:73624.0 131:42829.0 132:33985.0 133:23230.0 1…	1176	C00086	XSQUKJJJFZCRTK-UHFFFAOYSA-N	359829	425915	332303	317937	436045	395073	288489	384932	381642	547865	720275	558679	482862	799154	479254	351808	296426	358253	442419	488507	448087	349511	469002	374065	262695	211663	254058	416436	494023	460009	319920	467006	506580	244598	295613	295749	344642	517589	491621	404021	540665	5872
uracil	385816	241	3023	85:7501.0 86:34329.0 87:5443.0 88:5529.0 89:1245.0 90:1710.0 91:2717.0 92:617.0 93:270.0 94:231.0 95:475.0 96:1929.0 97:2207.0 98:3686.0 99:85531.0 100:33488.0 101:12996.0 102:3481.0 103:1997.0 104:1436.0 105:2735.0 106:983.0 107:414.0 108:869.0 109:2764.0 110:7455.0 111:1656.0 112:1145.0 113:21290.0 114:3514.0 115:2496.0 116:1970.0 117:3949.0 118:6193.0 119:1613.0 120:1089.0 121:286.0 122:287.0 …	1174	C00106	ISAKRJDGNUQOIC-UHFFFAOYSA-N	3053	3215	3539	5004	4104	3459	3948	1111	2222	6892	10968	6028	5074	5531	5039	4041	4985	2421	2532	2009	3700	3192	4086	3338	5629	902	2669	854	1418	2006	2846	2257	3357	2207	2644	2775	3245	4421	5482	3904	3025	3627
UDP-N-acetylglucosamine	625003	226	62293	85:4594.0 86:2434.0 87:5676.0 88:2426.0 89:22785.0 90:2257.0 91:1405.0 92:340.0 94:1847.0 96:6574.0 97:93.0 99:8137.0 100:9605.0 101:16140.0 102:6431.0 103:46004.0 104:4259.0 105:3285.0 106:541.0 108:3269.0 109:1371.0 110:1904.0 111:2899.0 112:2358.0 113:15201.0 114:6085.0 115:11835.0 116:17008.0 117:69042.0 118:8172.0 119:7805.0 120:768.0 121:286.0 122:1242.0 123:330.0 124:1545.0 125:766.0 126:1…	445675	C00043	LFTYTUAZOPRMMI-CFRASDGPSA-N	1626	2157	1755	1791	2022	2332	1974	2815	2891	2590	2570	997	2068	3068	2102	2234	2196	2111	1178	2289	1377	1313	2441	2938	806	1635	1608	1911	2971	1718	1251	2728	2020	2119	3019	2336	1531	2881	2582	2027	2665	2637
UDP-glucuronic acid	585473	217	21705	85:836.0 86:140.0 89:1123.0 90:104.0 91:79.0 93:59.0 95:150.0 97:257.0 98:49.0 99:769.0 100:56.0 101:10488.0 102:871.0 103:3819.0 104:238.0 105:458.0 107:72.0 108:6.0 109:366.0 111:1096.0 112:28.0 113:631.0 114:58.0 115:828.0 116:9417.0 117:6717.0 118:797.0 119:682.0 120:43.0 121:42.0 122:1.0 123:812.0 124:139.0 125:97.0 126:23.0 127:433.0 129:8544.0 130:854.0 131:1568.0 132:223.0 133:3913.0 134:…	17473	C00167	HDYANYHVCAPMJV-LXQIFKJMSA-N	1662	1850	1933	1554	2939	2808	2607	1866	2648	3036	1373	1897	3556	1949	3510	2407	3151	2846	2554	2679	2778	3213	2844	3329	2134	1366	2646	1166	2106	2020	2051	1625	2220	1245	982	1624	3121	1756	1707	1166	551	2108
tyrosine	671252	218	16	85:101.0 86:1059.0 87:458.0 89:659.0 90:823.0 91:1849.0 92:215.0 93:210.0 94:46.0 95:258.0 97:226.0 100:19804.0 101:2641.0 102:1366.0 103:1633.0 104:401.0 105:1066.0 107:424.0 113:79.0 115:546.0 116:116.0 117:900.0 118:715.0 119:703.0 120:181.0 121:365.0 123:63.0 124:32.0 125:60.0 128:317.0 129:136.0 130:2787.0 131:1381.0 132:2378.0 133:2406.0 135:1073.0 136:172.0 137:139.0 138:33.0 143:94.0 144:…	6057	C00082	OUYCCCASQSFEME-QMMMGPOBSA-N	13389	14755	12810	19313	22278	22664	10052	12548	18360	29876	22170	20740	16457	15924	12061	25552	11541	18842	18322	20105	20292	12654	17179	12095	48023	30214	42652	15444	18255	15318	16481	17773	13688	48940	43323	55996	23744	18202	19992	10549	9676	8149
tryptophan	780482	202	14	86:650.0 87:425.0 89:261.0 100:3562.0 101:1584.0 102:1611.0 103:773.0 104:190.0 113:59.0 114:89.0 115:489.0 118:184.0 119:183.0 127:218.0 130:2243.0 131:264.0 132:923.0 133:652.0 144:250.0 145:420.0 146:217.0 147:2097.0 148:245.0 149:212.0 154:44.0 156:266.0 157:161.0 158:212.0 159:339.0 160:439.0 161:112.0 162:7.0 170:343.0 171:149.0 172:244.0 173:187.0 174:182.0 175:114.0 177:48.0 182:53.0 183:…	6305	C00078	QIVBCDIJIAJPQS-VIFPVBQESA-N	4002	4637	5041	6244	6319	6161	6390	5887	4242	4332	3239	3721	5626	4354	4139	5234	5512	4511	4741	8239	5878	5532	6988	6978	7607	5270	6984	3009	4482	3667	3318	4955	2741	8674	8797	10590	6361	5498	5420	2773	3407	2026
tocopherol alpha-	1067809	237	100	85:207.0 87:84.0 88:72.0 91:780.0 92:83.0 93:140.0 94:40.0 95:435.0 97:218.0 99:100.0 103:358.0 105:440.0 106:76.0 107:223.0 108:54.0 109:243.0 110:64.0 111:199.0 112:52.0 113:56.0 115:104.0 116:123.0 117:293.0 119:705.0 120:82.0 121:197.0 129:158.0 131:400.0 134:108.0 135:351.0 136:189.0 141:89.0 145:154.0 147:430.0 149:213.0 159:143.0 161:190.0 162:65.0 163:233.0 164:77.0 174:64.0 175:152.0 177…	14985	C02477	NCYCYZXNIZJOKI-OVSJKPMPSA-N	2926	1555	2922	3062	396	2007	1579	1763	1787	1778	1234	1185	2831	1266	1811	3156	1584	1165	2171	2260	1928	1718	2789	2244	889	511	371	600	751	426	1153	437	837	613	1045	530	1768	435	409	2328	821	455
threonine	409568	218	26	85:1692.0 86:5629.0 87:4799.0 88:907.0 89:613.0 90:123.0 91:125.0 93:55.0 94:68.0 96:272.0 97:242.0 98:1238.0 99:967.0 100:21870.0 101:36969.0 102:6991.0 103:4765.0 104:575.0 105:736.0 106:101.0 111:100.0 112:872.0 113:501.0 114:4912.0 115:4479.0 116:1288.0 117:46070.0 118:5398.0 119:3251.0 120:305.0 121:156.0 126:135.0 128:12161.0 129:12490.0 130:8064.0 131:8458.0 132:8775.0 133:10819.0 134:1884…	6288	C00188	AYFVYJQAPQTCCC-GBXIJSLDSA-N	18429	15479	11431	18752	12226	15858	15402	17317	7670	17743	19609	10936	16969	22306	15107	9679	18413	9428	17247	16695	18902	19415	25613	16192	13026	6136	8122	11817	12765	13326	11322	14993	14210	11603	14417	10555	18460	15794	13006	15623	12010	9853
threonic acid	497572	292	172	86:78.0 87:500.0 88:136.0 89:1131.0 90:139.0 91:82.0 95:22.0 98:80.0 99:146.0 101:890.0 102:4177.0 103:5003.0 104:619.0 105:374.0 111:46.0 112:15.0 113:201.0 115:359.0 116:115.0 117:5872.0 118:496.0 119:430.0 121:39.0 128:64.0 129:1372.0 130:3055.0 131:1659.0 132:232.0 133:2893.0 134:460.0 135:237.0 136:30.0 141:29.0 143:619.0 144:80.0 145:104.0 147:16627.0 148:2848.0 149:2024.0 152:34.0 157:244.…	5460407	C01620	JPIJQSOTBSSVTP-STHAYSLISA-N	6111	8036	6978	8134	14994	7987	6844	8958	8311	9827	9971	9948	7328	15393	5663	6119	7512	6183	7036	7528	5122	5720	9295	7091	9077	10549	6858	7937	7034	8067	5655	7447	6297	27388	4997	17622	4709	13757	33926	7373	30874	2080
threitol	467595	217	770	85:123.0 86:39.0 87:235.0 88:92.0 89:794.0 91:41.0 92:65.0 93:48.0 94:22.0 97:38.0 101:1040.0 102:87.0 103:5119.0 104:409.0 105:302.0 106:38.0 112:26.0 113:47.0 114:17.0 115:225.0 116:875.0 117:3651.0 118:353.0 119:290.0 129:736.0 131:620.0 132:62.0 133:1389.0 134:137.0 135:41.0 143:141.0 145:31.0 147:6122.0 148:886.0 149:553.0 151:42.0 165:22.0 175:40.0 189:971.0 190:191.0 191:521.0 192:94.0 193…	169019	C16884	UNXHWFMMPAWVPI-QWWZWVQMSA-N	464	612	484	641	1353	627	348	1247	1147	534	512	711	645	2461	384	599	474	832	1363	972	533	473	651	468	269	50	502	669	1262	1176	1427	2578	1066	3962	923	809	229	2177	992	697	2057	1203
taurine	558857	326	52024	85:2200.0 86:489.0 88:22.0 92:9.0 96:30.0 97:14.0 98:123.0 99:686.0 100:873.0 101:49.0 102:24.0 105:91.0 106:415.0 109:86.0 113:365.0 114:216.0 115:39.0 117:123.0 130:500.0 131:150.0 133:773.0 135:3.0 140:8.0 146:5.0 147:1357.0 148:227.0 149:49.0 151:3.0 152:28.0 160:93.0 172:167.0 174:512.0 175:74.0 182:22.0 184:6.0 186:28.0 188:360.0 225:206.0 226:5.0 227:7.0 238:89.0 248:41.0 254:2.0 325:29.0 …	1123	C00245	XOAAWQZATWQOTB-UHFFFAOYSA-N	25633	30686	52726	24037	53509	26781	9529	39326	57726	20073	130346	29500	8855	73140	31111	135097	10413	33950	11004	43581	32491	2372	155697	20807	1566	36746	17951	13670	46190	18336	7195	100010	50349	427	60413	15510	40155	42096	26740	25825	81296	25607
sucrose	915139	271	173	85:319.0 87:314.0 88:197.0 89:406.0 91:85.0 92:24.0 94:41.0 97:89.0 99:203.0 100:65.0 101:688.0 102:331.0 103:8357.0 104:731.0 105:421.0 108:21.0 109:428.0 110:53.0 111:276.0 112:52.0 113:277.0 114:83.0 115:331.0 116:305.0 117:1934.0 118:199.0 119:119.0 122:42.0 124:17.0 125:110.0 127:383.0 128:152.0 129:5742.0 130:735.0 131:1008.0 132:97.0 133:1861.0 134:253.0 135:207.0 136:48.0 138:21.0 139:138…	5988	C00089	CZMRCDWAGMRECN-UGDNZRGBSA-N	459	1332	485	1096	1451	765	499	287	646	1413	776	623	399	1129	386	321	519	559	627	663	392	1488	642	575	2330	2515	1911	574	1053	444	893	1077	401	561	521	743	313	1387	321	517	483	759
succinic acid	370608	247	161	85:303.0 87:764.0 88:359.0 89:340.0 91:55.0 92:42.0 95:84.0 98:86.0 99:324.0 101:577.0 102:330.0 103:701.0 104:172.0 105:342.0 106:78.0 107:93.0 111:30.0 113:629.0 114:213.0 115:891.0 116:1231.0 117:1124.0 118:170.0 119:320.0 120:104.0 124:22.0 126:77.0 128:196.0 129:6064.0 130:1045.0 131:1466.0 132:345.0 133:2204.0 135:234.0 136:65.0 137:16.0 138:15.0 142:39.0 143:223.0 145:378.0 147:57887.0 148…	1110	C00042	KDYFGRWQOYBRFD-UHFFFAOYSA-N	4010	4151	6612	2165	5125	9320	9980	3844	7351	2066	2582	9160	4945	4450	8048	2399	12423	9403	5995	6474	7911	5884	1434	8146	2396	3928	4784	3950	5865	4254	2032	2518	7918	2921	2046	2503	3497	3204	6013	2532	5893	7023
succinate semialdehyde	294272	113	396794	85:14284.0 88:278.0 89:51167.0 90:2435.0 91:4311.0 97:538.0 98:1233.0 100:273.0 101:384.0 102:1803.0 103:11431.0 104:461.0 105:1050.0 111:71.0 112:177.0 113:26438.0 114:5816.0 115:1361.0 116:761.0 117:1285.0 118:334.0 119:2987.0 121:66.0 122:52.0 123:159.0 124:178.0 126:1063.0 127:550.0 128:343.0 129:2687.0 130:2613.0 131:813.0 132:454.0 133:1187.0 134:296.0 136:72.0 137:36.0 139:302.0 141:346.0 …	9543238		UIUJIQZEACWQSV-UHFFFAOYSA-M	995	1062	5081	1160	1139	1028	788	1009	641	924	978	1017	1263	3073	908	456	758	1009	1051	887	839	966	615	562	815	825	797	928	1234	577	414	673	767	677	654	281	1076	1524	1244	809	1193	815
sorbitol	667922	217	162	85:588.0 86:704.0 88:1768.0 89:8743.0 90:652.0 91:1094.0 92:168.0 93:127.0 94:89.0 97:2807.0 98:1048.0 99:1610.0 100:506.0 101:5089.0 102:848.0 103:48732.0 104:4923.0 105:2703.0 106:215.0 109:509.0 110:185.0 111:1108.0 112:146.0 113:1262.0 114:181.0 115:2342.0 116:957.0 117:28648.0 118:2694.0 119:2266.0 120:260.0 121:427.0 123:238.0 124:184.0 125:365.0 126:341.0 127:1107.0 129:20376.0 130:3176.0 …	5780	C00794	FBPFZTCFMRRESA-JGWLITMVSA-N	4435	7635	5635	5534	4845	5484	4341	6717	5757	5105	4497	4120	5826	6702	4268	5286	5268	4849	4037	5376	3187	5345	6251	5759	4074	3167	3216	4734	4702	4935	4929	2129	5270	3080	4372	4285	4677	4741	4447	4533	5575	4994
serine	395020	204	25	85:536.0 86:1604.0 87:945.0 88:1874.0 89:1384.0 90:199.0 91:148.0 95:84.0 97:103.0 98:189.0 99:283.0 100:23226.0 101:3557.0 102:1780.0 103:3612.0 104:267.0 105:217.0 109:46.0 110:192.0 112:43.0 113:186.0 114:2146.0 115:2068.0 116:7090.0 117:3142.0 118:630.0 119:872.0 120:104.0 122:24.0 125:17.0 128:249.0 129:255.0 130:1752.0 131:2506.0 132:2800.0 133:5975.0 134:1177.0 135:499.0 141:90.0 142:206.0…	5951	C00065	MTCFGRXMJLQNBG-REOHCLBHSA-N	240808	150469	183151	230554	116494	67828	222535	134006	100468	242217	133140	185357	239678	136682	187367	184727	228290	160789	208831	112465	166635	214457	108734	202894	241756	83969	194325	201669	140743	202710	205639	107756	236305	185461	126905	220599	213474	105317	259026	212267	16902	172131
salicylaldehyde	406586	193	31381	87:65.0 88:27.0 91:2744.0 92:52.0 93:36.0 96:138.0 106:52.0 116:33.0 119:4401.0 120:166.0 121:90.0 122:22.0 131:176.0 147:3598.0 148:313.0 149:2954.0 150:336.0 161:43.0 163:81.0 165:50.0 177:40.0 191:84.0 193:3524.0 194:513.0 195:154.0 207:198.0 208:407.0 215:48.0 221:2397.0 222:521.0 223:306.0 224:98.0 225:11.0 249:78.0 251:65.0 254:26.0 255:54.0 264:27.0 267:587.0 268:77.0 269:124.0 281:629.0 2…	6998	C06202	SMQUZDBALVYZAC-UHFFFAOYSA-N	459	333	368	413	419	275	456	401	386	452	361	1367	375	576	382	405	363	411	498	430	323	546	315	440	1474	1291	2311	2364	1760	1650	1247	1041	1711	1903	1788	2067	915	1742	423	436	404	477
saccharic acid	699211	333	11214	85:376.0 86:223.0 87:56.0 89:377.0 90:30.0 91:59.0 93:137.0 94:112.0 95:140.0 99:663.0 100:177.0 101:426.0 102:1251.0 103:1710.0 104:173.0 105:104.0 106:11.0 108:89.0 110:106.0 111:181.0 112:63.0 113:312.0 114:10.0 115:253.0 116:35.0 117:1458.0 118:146.0 119:195.0 121:344.0 123:7.0 124:91.0 127:309.0 129:1394.0 130:600.0 131:1538.0 132:485.0 133:2043.0 134:499.0 135:122.0 138:17.0 139:23.0 140:81…	33037	C00818	DSLZVSRJTYRBFB-LLEIAEIESA-N	294	380	263	482	276	248	171	318	280	412	389	234	251	286	203	213	300	231	242	257	210	253	274	209	9302	11092	11319	568	3046	562	306	343	1296	348	110	6565	897	341	573	235	269	554
ribulose-5-phosphate	735908	357	42027	85:312.0 86:310.0 87:77.0 88:272.0 89:2115.0 90:271.0 96:12.0 99:105.0 100:160.0 101:1037.0 102:89.0 103:1721.0 104:95.0 105:109.0 107:84.0 108:34.0 110:262.0 111:56.0 112:122.0 114:472.0 116:326.0 117:494.0 126:132.0 127:336.0 128:150.0 129:548.0 130:484.0 131:650.0 133:1471.0 134:596.0 135:26.0 137:39.0 139:9.0 140:48.0 142:152.0 143:193.0 144:59.0 146:124.0 147:3134.0 148:114.0 149:256.0 151:8…	439184	C00199	FNZLKVNUWIIPSJ-UHNVWZDZSA-N	884	191	107	356	164	163	469	956	1117	1375	792	67	1140	617	621	967	533	249	1367	112	167	1630	921	827	2525	90	717	1085	100	124	1205	91	540	1216	1132	1386	271	987	1061	605	104	482
ribose	553135	217	1662	85:8071.0 86:9472.0 87:11706.0 88:7002.0 89:91105.0 90:8121.0 91:4369.0 92:716.0 93:150.0 94:1908.0 95:1008.0 96:977.0 97:1171.0 98:3992.0 99:8420.0 100:38767.0 101:35431.0 102:21246.0 103:1062555.0 104:101843.0 105:73545.0 106:4592.0 107:540.0 108:433.0 109:560.0 110:342.0 111:3649.0 112:4750.0 113:10117.0 114:23592.0 115:17668.0 116:13805.0 117:109230.0 118:11975.0 119:17425.0 120:1771.0 121:10…	5779	C00121	HMFHBZSHGGEWLO-SOOFDHNKSA-N	2570	1670	1398	1782	1951	1502	2610	3425	2105	5767	5862	1824	3667	9951	3321	3544	2449	1411	2228	1123	1567	3300	3196	2223	4948	921	2981	2754	1330	1443	3485	1512	2861	5123	3898	4235	1474	7192	4735	3570	1597	2970
ribonic acid	597646	292	84543	86:34.0 87:189.0 88:350.0 89:1206.0 93:89.0 97:163.0 99:271.0 101:1055.0 102:1149.0 103:14449.0 104:1343.0 105:510.0 111:142.0 113:391.0 114:65.0 115:244.0 116:292.0 117:4183.0 118:357.0 119:78.0 125:85.0 129:1808.0 130:1437.0 131:1358.0 132:316.0 133:4108.0 134:646.0 135:379.0 141:281.0 142:49.0 143:1809.0 144:219.0 145:92.0 147:15767.0 148:2552.0 149:1820.0 150:145.0 151:61.0 157:484.0 159:32.0…	5460677	C01685	QXKAIJAYHKCRRA-BXXZVTAOSA-N	16488	17232	17679	18591	25091	21836	17758	18002	19135	21675	12908	17550	24690	21273	18094	16280	19568	17983	18360	16538	16462	17824	21093	21280	14452	10912	14423	20183	16381	15940	13239	14133	15372	11815	10332	10143	17493	15631	14105	16963	10690	11536
pyrophosphate	327517	110	88181	85:59.0 86:424.0 88:3996.0 89:1099.0 90:521.0 91:2992.0 92:542.0 93:556.0 94:176.0 95:7.0 98:486.0 99:22.0 100:644.0 101:127.0 102:321.0 103:699.0 104:316.0 105:878.0 106:720.0 107:2656.0 108:521.0 109:1698.0 110:90323.0 111:3584.0 113:74.0 114:44.0 115:1098.0 116:32.0 117:291.0 118:249.0 119:1334.0 120:399.0 121:1855.0 122:318.0 123:1116.0 124:21.0 125:322.0 131:709.0 132:202.0 133:5324.0 134:26…	1023	C00013	XPPKVPWEQAFLFU-UHFFFAOYSA-N	218425	108150	137152	87052	137054	81574	225707	217432	322679	181818	144970	94198	234637	214837	189876	208107	236859	224883	294027	181638	164255	259594	180409	248469	141676	104064	178170	105954	118557	83395	108333	115458	229602	163551	187309	167667	116180	87354	197593	163850	95823	240919
pseudo uridine	813899	217	1688	86:237.0 88:11.0 89:59.0 98:89.0 99:253.0 100:1259.0 101:467.0 102:246.0 103:1528.0 104:31.0 105:44.0 106:207.0 107:166.0 109:7.0 110:112.0 111:375.0 113:146.0 114:80.0 115:64.0 116:328.0 117:474.0 118:55.0 122:3.0 124:1.0 125:164.0 127:342.0 128:214.0 129:1201.0 130:286.0 131:481.0 132:107.0 133:1244.0 134:252.0 136:17.0 137:5.0 140:118.0 141:89.0 142:644.0 143:887.0 144:172.0 145:62.0 147:4539.…	15047	C02067	PTJWIQPHWPFNBW-GBNDHIKLSA-N	431	1082	1195	1219	941	780	774	1018	1043	698	602	1136	1268	1115	895	1584	845	259	588	1200	470	611	1120	896	1702	464	278	712	778	1099	798	1292	513	1111	485	331	1042	1370	771	764	1253	915
proline	364523	142	171970	85:1055.0 86:1908.0 87:916.0 88:634.0 95:165.0 96:356.0 97:345.0 99:1005.0 100:3118.0 101:1393.0 103:251.0 106:185.0 107:211.0 108:134.0 113:1037.0 114:294.0 115:1417.0 118:96.0 121:64.0 126:275.0 128:58.0 131:365.0 133:1875.0 140:1177.0 142:96461.0 143:13706.0 144:4081.0 145:234.0 147:1734.0 148:505.0 155:204.0 170:1119.0 174:120.0 175:34.0 176:111.0 181:141.0 184:74.0 196:36.0 204:70.0 215:33.0…	145742	C00148	ONIBWKKTOPOVIA-BYPYZUCNSA-N	9478	31351	7846	16047	30688	21933	9811	42234	29890	18513	71018	11706	9187	40251	9571	6090	11637	11908	10192	33895	13969	4960	40024	7893	8342	19667	10066	6101	37322	13768	7336	57238	10184	11585	40066	14435	20895	46350	13199	10810	40659	11099
phosphoethanolamine	604335	299	41988	85:4482.0 86:63617.0 87:12014.0 88:3644.0 89:3383.0 90:821.0 91:1349.0 92:430.0 93:340.0 94:5.0 95:45.0 96:789.0 97:261.0 98:2892.0 99:2491.0 100:203982.0 101:23440.0 102:10502.0 103:8600.0 104:1871.0 105:4659.0 106:990.0 107:3114.0 108:204.0 109:543.0 111:145.0 112:388.0 113:3848.0 114:98861.0 115:59768.0 116:15091.0 117:9619.0 118:1800.0 119:8190.0 120:1538.0 121:5493.0 122:606.0 123:1961.0 124…	1015	C00346	SUHOOTKUPISOBE-UHFFFAOYSA-N	66695	46723	82769	64604	52141	39690	93016	99534	94109	160604	80171	66618	100033	85467	76235	89195	143664	61002	100573	51171	79395	140054	78946	173653	113347	38252	134375	78703	45424	56383	84829	50522	125878	72109	18752	194148	59459	61858	164087	75102	57470	47739
phosphate	345365	314	4	85:2157.0 86:4845.0 87:5305.0 88:1544.0 89:6178.0 90:913.0 91:5486.0 92:639.0 93:1090.0 94:256.0 95:178.0 96:901.0 97:221.0 98:1216.0 99:626.0 100:3524.0 103:17906.0 104:4250.0 105:12326.0 106:1911.0 107:7514.0 108:751.0 109:2429.0 110:239.0 112:225.0 113:1044.0 114:607.0 115:23611.0 116:3246.0 117:2166.0 118:1082.0 119:15220.0 120:2183.0 121:11456.0 122:1330.0 123:5152.0 124:478.0 125:397.0 126:…	1004	C00009	NBIIXXVUZAFLBC-UHFFFAOYSA-N	587482	581364	539412	557343	617137	573425	600656	694404	615838	728094	649347	607196	720141	740932	537887	583399	579156	547450	638979	560703	493939	640196	543967	630978	566719	369574	490813	427991	530887	521579	539914	536793	568128	538736	497989	544935	578090	404588	577768	564643	538298	538590
phenylalanine	537804	192	33	85:116.0 86:960.0 87:386.0 88:130.0 89:524.0 90:333.0 91:7394.0 92:957.0 93:245.0 95:80.0 97:48.0 98:130.0 99:52.0 100:9746.0 101:1177.0 102:805.0 103:1034.0 104:243.0 105:388.0 107:71.0 113:39.0 114:39.0 115:219.0 116:165.0 117:780.0 118:464.0 119:424.0 120:416.0 121:430.0 122:59.0 123:39.0 129:97.0 130:1679.0 131:1133.0 132:1341.0 133:1146.0 134:336.0 135:293.0 136:49.0 138:34.0 139:49.0 140:25…	6140	C00079	COLNVLDHVKWLRT-QMMMGPOBSA-N	9056	9730	11371	17025	17169	17620	12043	10596	11950	20233	13922	16991	13662	7277	10161	12043	10419	15925	13824	12599	7816	15055	12084	14009	35812	17527	25698	10086	11039	11950	11089	9567	10274	29653	23492	19188	11986	10345	14109	8352	8802	9585
pentadecanoic acid	674647	117	1680	85:1079.0 86:936.0 87:668.0 88:311.0 89:1235.0 90:252.0 91:363.0 92:121.0 93:924.0 94:23.0 95:2663.0 96:207.0 97:1950.0 98:1682.0 99:1097.0 100:375.0 101:739.0 102:111.0 103:398.0 105:1755.0 106:21.0 107:560.0 109:714.0 110:435.0 111:832.0 112:533.0 113:210.0 114:84.0 115:386.0 116:3014.0 117:51588.0 118:5064.0 119:2265.0 120:57.0 121:350.0 122:9.0 123:205.0 124:23.0 125:265.0 126:192.0 127:184.0…	13849	C16537	WQEPLUUGTLDZJY-UHFFFAOYSA-N	6828	8218	5203	8127	37031	5599	7691	11246	14645	5782	8203	8257	10904	11602	6519	3587	6914	6043	8897	2062	6643	8520	6493	7164	7396	6074	6453	7052	12123	6367	6753	7539	5773	8704	6906	6561	5630	9920	8212	5456	9563	8711
pantothenic acid	690887	201	31356	86:142.0 87:115.0 88:61.0 89:123.0 91:147.0 93:29.0 97:25.0 98:459.0 100:211.0 101:202.0 102:407.0 103:6738.0 104:460.0 105:272.0 106:32.0 114:19.0 115:305.0 116:236.0 117:4122.0 118:351.0 119:205.0 120:33.0 121:29.0 122:19.0 124:194.0 128:128.0 129:1113.0 130:360.0 131:394.0 132:39.0 133:428.0 134:46.0 135:88.0 143:489.0 144:621.0 145:402.0 146:236.0 147:1702.0 148:191.0 149:222.0 156:34.0 157:2…	6613	C12276	GHOKWGTUZJEAQD-ZETCQYMHSA-N	4238	9398	1743	5255	13979	4319	3942	11121	10818	4269	10081	1975	4058	13928	3567	3331	4080	3637	3177	8858	2025	4136	13587	2135	1909	4391	1143	2503	6057	220	3224	9411	2713	4269	6476	2950	3776	11169	3047	1506	8407	2870
palmitoleic acid	706259	311	391898	85:1496.0 86:829.0 87:93.0 88:604.0 89:2639.0 91:2359.0 92:589.0 93:1186.0 94:1017.0 95:4116.0 96:10440.0 97:4769.0 98:6471.0 99:1836.0 100:297.0 109:2479.0 110:2255.0 111:2107.0 112:1313.0 113:388.0 114:74.0 115:242.0 116:1244.0 117:21340.0 118:3682.0 119:2510.0 120:457.0 121:957.0 122:400.0 123:1856.0 125:765.0 129:22844.0 130:2618.0 131:4312.0 132:3154.0 133:3019.0 134:720.0 135:538.0 136:409.…	445638	C08362	SECPZKHBENQXJG-FPLPWBNLSA-N	314	408	388	313	2221	299	384	586	563	242	730	148	311	344	444	379	153	404	362	341	337	400	324	251	349	244	264	289	568	62	308	406	433	344	125	223	257	519	378	442	315	399
oxoproline	485935	156	10	85:3305.0 86:3646.0 88:224.0 89:349.0 92:90.0 93:31.0 94:268.0 97:300.0 98:1005.0 99:1224.0 100:2213.0 101:88.0 102:773.0 103:769.0 104:198.0 105:507.0 106:72.0 108:279.0 109:95.0 110:674.0 111:220.0 112:3321.0 113:1081.0 114:1752.0 115:792.0 116:101.0 117:1281.0 118:207.0 119:332.0 122:383.0 123:65.0 124:48.0 126:536.0 127:49.0 128:356.0 129:115.0 130:114.0 131:2158.0 132:618.0 133:4526.0 134:75…	7405	C01879	ODHCTXKNWHHXJC-VKHMYHEASA-N	1661173	1522425	1644081	1628066	1619026	1617839	1732815	1778184	1941523	2350595	1833300	1790266	1891058	1728779	1647555	2196889	2004208	1819738	2091173	1613744	1669321	1811383	1859434	2008607	2521870	1868091	2452561	1496132	1518682	1216335	1398538	1483012	1663281	2315291	2791939	2664563	1486711	1626463	2002414	2087548	1897963	2066927
oleic acid	781527	339	1677	85:2028.0 86:501.0 87:461.0 88:450.0 89:1770.0 90:92.0 91:1724.0 92:699.0 93:3684.0 94:1752.0 95:9636.0 96:12465.0 97:7980.0 98:8467.0 99:2044.0 100:150.0 101:659.0 103:66.0 104:2.0 105:1947.0 106:375.0 107:2215.0 108:1397.0 109:5311.0 110:4593.0 111:3398.0 112:1687.0 113:484.0 115:472.0 116:3914.0 117:40886.0 118:4347.0 119:3142.0 120:338.0 121:1983.0 122:672.0 123:2961.0 124:1887.0 125:1309.0 1…	445639	C00712	ZQPPMHVWECSIRJ-KTKRTIGZSA-N	4200	4367	5799	5653	8679	3778	5742	6054	4175	7503	8710	7022	4115	9398	5299	4790	4473	5698	3984	4730	5078	6742	4958	4115	5587	2772	4596	2212	4824	4895	4634	4408	4428	4113	4704	3808	3938	5671	5413	4617	3524	5229
oleamide	849710	144	20961	85:426.0 86:402.0 87:144.0 89:353.0 90:711.0 91:1369.0 92:194.0 93:400.0 94:235.0 95:556.0 96:526.0 97:627.0 98:214.0 99:199.0 100:1197.0 101:249.0 102:259.0 104:85.0 105:184.0 106:90.0 107:124.0 108:222.0 109:239.0 110:336.0 111:154.0 113:111.0 114:132.0 115:2827.0 116:11090.0 117:1116.0 118:448.0 119:161.0 120:59.0 121:55.0 122:381.0 123:147.0 124:172.0 125:88.0 126:316.0 127:230.0 128:10813.0 …	5283387	C19670	FATBGEAMYMYZAF-KTKRTIGZSA-N	513	205	319	491	476	425	325	375	323	1321	319	722	722	276	512	561	913	258	429	390	372	258	355	1074	173	167	208	275	237	694	317	496	316	266	301	479	230	280	787	680	384	564
octadecanol	755409	327	997	85:3812.0 86:224.0 87:853.0 88:401.0 89:7207.0 90:593.0 91:2611.0 92:281.0 93:206.0 94:57.0 95:784.0 96:291.0 97:9121.0 98:859.0 99:2097.0 100:378.0 101:3627.0 102:510.0 103:8469.0 104:862.0 105:36.0 109:308.0 110:74.0 111:3878.0 112:352.0 113:980.0 115:1693.0 116:209.0 121:32.0 123:60.0 124:45.0 125:1173.0 126:164.0 127:120.0 129:1075.0 137:28.0 139:257.0 140:47.0 141:118.0 143:377.0 144:41.0 14…	8221		GLDOVTGHNKAZLK-UHFFFAOYSA-N	359	954	413	850	1006	732	954	1528	1220	970	970	281	1058	1294	640	972	802	805	1338	918	930	1452	618	1140	664	346	581	759	876	278	874	768	782	656	743	807	715	867	843	744	735	952
N-methyl-UMP	975846	169	106699	85:9156.0 86:2635.0 87:3866.0 88:925.0 89:5531.0 90:847.0 91:2003.0 92:1802.0 93:1899.0 94:2387.0 95:5288.0 96:9287.0 97:23267.0 98:8008.0 99:40956.0 100:7157.0 101:20858.0 102:6484.0 103:13406.0 104:1732.0 105:3595.0 106:1542.0 107:1863.0 108:1720.0 109:15037.0 110:10305.0 111:9050.0 112:3767.0 113:24230.0 114:3937.0 115:17707.0 116:10858.0 117:9808.0 118:1395.0 119:6342.0 120:2437.0 121:3979.0 …	44602426		KZSHODFDDQCIMT-ZOQUXTDFSA-N	17458	12290	17027	14149	11324	18274	13845	6663	12438	10768	6136	11621	9762	6715	9536	17254	10624	12209	10995	13454	11860	7400	8802	12096	9298	8226	9618	10432	11973	10540	5891	10616	10952	7967	9593	13965	12721	4968	9316	11659	16085	8237
nicotinamide	471602	179	84542	86:209.0 89:162.0 90:198.0 92:127.0 93:263.0 94:195.0 100:836.0 102:136.0 103:220.0 104:2595.0 105:4174.0 106:810.0 108:61.0 119:174.0 120:170.0 122:157.0 123:39.0 135:126.0 136:6136.0 137:808.0 138:240.0 139:45.0 148:164.0 150:54.0 151:55.0 161:87.0 163:218.0 164:32.0 165:80.0 166:33.0 175:86.0 178:33.0 179:15388.0 180:2109.0 181:675.0 182:48.0 193:1190.0 194:529.0 195:117.0	936	C00153	DFPAKSUCGFBDDF-UHFFFAOYSA-N	62261	49205	39489	57227	58643	43082	40236	67468	53059	78750	77967	14517	73326	74487	45810	71064	45447	38282	62462	48519	37465	54815	69523	56053	64758	40166	54079	66659	50168	46818	56763	52805	49114	11229	63465	63603	58935	64910	62234	72774	56777	34901
N-acetylneuraminic acid	913814	246	31556	87:2.0 88:19.0 89:1300.0 90:56.0 91:7.0 93:21.0 94:23.0 95:42.0 96:295.0 98:116.0 99:213.0 100:234.0 101:531.0 102:111.0 103:2211.0 104:276.0 105:35.0 106:63.0 107:79.0 111:31.0 112:119.0 113:26.0 114:304.0 115:184.0 116:1308.0 117:1566.0 118:184.0 119:106.0 121:35.0 122:115.0 123:113.0 124:32.0 125:26.0 126:253.0 128:489.0 129:735.0 130:200.0 131:808.0 132:513.0 133:1833.0 134:323.0 135:253.0 13…	439197	C00270	SQVRNKJHWKZAKO-LUWBGTNYSA-N	1678	2893	3293	2886	2615	3074	2723	3595	1725	3031	2469	2294	1518	2645	1817	2721	2842	2588	2911	1013	3180	2501	2306	3007	2599	1669	1195	3227	2070	2556	2597	2353	3199	2460	2260	2578	2979	2533	3350	1552	2755	3258
N-acetylaspartic acid	548028	158	4081	85:424.0 86:274.0 87:183.0 88:123.0 93:100.0 94:61.0 95:123.0 98:237.0 99:211.0 100:820.0 101:420.0 102:186.0 103:219.0 104:72.0 107:36.0 109:95.0 110:133.0 111:191.0 112:302.0 113:107.0 114:107.0 115:220.0 116:1962.0 117:4292.0 118:543.0 119:205.0 120:45.0 121:29.0 123:35.0 124:18.0 128:132.0 129:1942.0 130:860.0 131:1103.0 132:1033.0 133:678.0 134:131.0 135:58.0 137:52.0 138:25.0 139:83.0 141:4…	65065	C01042	OTCCIMWXFLJLIA-BYPYZUCNSA-N	717949	1389885	1073616	929399	1567468	1328623	1060910	1380432	1188918	945822	1262007	1344123	842154	1359169	1077219	812678	1389275	1216065	839479	1390262	1101767	748425	1315072	1061557	749128	924835	1055795	913761	1281255	1312155	614592	1193257	1107169	615058	1125006	1003883	958983	1350636	1408288	979871	1746842	1227968
myristic acid	634414	285	127	85:1672.0 86:922.0 87:259.0 88:617.0 89:2301.0 90:194.0 91:565.0 93:1089.0 94:262.0 95:2947.0 96:479.0 97:1977.0 98:1752.0 99:1650.0 100:382.0 101:1406.0 104:452.0 105:1305.0 106:321.0 107:394.0 108:204.0 109:725.0 110:354.0 111:699.0 112:710.0 116:3547.0 117:55137.0 118:5160.0 119:1775.0 120:155.0 121:314.0 122:68.0 123:74.0 124:132.0 125:204.0 128:186.0 129:23236.0 130:2963.0 131:10163.0 132:11…	11005	C06424	TUNFSRHWOTWDNC-UHFFFAOYSA-N	3621	3995	2884	3635	12210	3011	3904	5055	4762	3694	3107	4355	2718	4979	3360	3351	3358	3482	4384	3132	3110	4273	2967	3659	3611	2588	2978	3243	4434	3094	3257	3177	3200	3088	3106	2231	3040	3408	3400	3253	2938	3572
myo-inositol	730022	305	1741	85:113.0 86:491.0 87:31.0 88:19.0 89:298.0 90:43.0 95:6.0 99:170.0 100:411.0 101:320.0 102:164.0 103:3399.0 104:366.0 105:2.0 107:22.0 108:49.0 109:262.0 111:243.0 112:149.0 113:176.0 114:90.0 115:187.0 116:296.0 117:1042.0 118:228.0 119:212.0 121:1.0 123:6.0 124:38.0 125:22.0 126:73.0 127:67.0 128:163.0 129:4240.0 130:611.0 131:1566.0 132:262.0 133:3203.0 134:572.0 135:421.0 136:43.0 138:92.0 13…	892	C00137	CDAISMWEOUEBRE-UHFFFAOYSA-N	1439752	1562785	1007348	1650753	1470692	1268017	1093423	1528431	1378751	576096	1097532	1175342	1557788	1524768	1031760	1384384	1082424	1357685	1782047	1458711	1374325	1758280	1439734	1434180	1008339	476305	695783	1451834	1362075	1027814	1275441	1297358	962524	1195949	864876	819509	1364556	1208605	1092613	1271645	1229481	1347587
methionine sulfoxide	637588	128	1678	85:111.0 86:364.0 88:603.0 89:480.0 90:1509.0 91:197.0 92:84.0 93:154.0 95:15.0 97:671.0 98:290.0 99:172.0 100:3967.0 101:724.0 102:1925.0 103:992.0 104:302.0 105:398.0 108:181.0 110:1218.0 111:125.0 112:950.0 113:82.0 114:1237.0 115:308.0 116:243.0 117:622.0 118:349.0 119:370.0 120:31.0 126:441.0 127:60.0 128:36136.0 129:5558.0 130:2232.0 131:472.0 132:667.0 133:2030.0 134:1330.0 136:77.0 138:1.…	158980	C02989	QEFRNWWLZKMPFJ-YGVKFDHGSA-N	1179	1540	1227	1863	984	1328	1312	1172	1864	1561	1396	1254	1739	1458	1182	2320	1103	1798	1463	1716	1839	2257	1804	1699	2262	1359	1555	1262	1548	1366	1468	1921	1010	3864	1695	4763	1738	1696	5050	1186	2570	944
methionine	483560	176	45	86:209.0 87:157.0 88:89.0 92:28.0 96:49.0 98:179.0 100:943.0 101:113.0 102:175.0 103:199.0 104:109.0 105:441.0 107:31.0 114:409.0 115:107.0 117:136.0 118:21.0 122:14.0 128:6524.0 129:603.0 130:496.0 131:1184.0 132:354.0 134:118.0 144:59.0 145:49.0 146:97.0 147:486.0 148:243.0 149:200.0 151:51.0 159:53.0 160:202.0 161:47.0 162:43.0 163:30.0 164:16.0 172:30.0 174:90.0 175:14.0 176:5168.0 177:722.0 …	6137	C00073	FFEARJCKVFRZRR-BYPYZUCNSA-N	9047	9433	8265	14268	11441	13644	7188	5730	15315	14640	12171	9626	8188	10281	7723	13138	6388	15091	10752	11651	10554	11551	12771	10762	11740	7168	10908	8473	7375	6396	10506	13798	10577	3500	15275	4573	12484	11493	3116	7101	3472	5993
methanolphosphate	289520	241	5393	91:189.0 98:118.0 99:213.0 109:13.0 110:42.0 115:116.0 117:125.0 118:94.0 119:81.0 121:107.0 122:6.0 123:105.0 130:13.0 133:646.0 134:53.0 135:408.0 136:125.0 137:176.0 143:34.0 144:4.0 151:78.0 158:18.0 160:2.0 163:856.0 164:67.0 165:58.0 167:92.0 168:16.0 181:147.0 184:128.0 195:233.0 198:4.0 210:1.0 211:438.0 212:72.0 213:19.0 225:3.0 228:46.0 239:1.0 241:2338.0 242:433.0 243:249.0 244:9.0 256…	13130		CAAULPUQFIIOTL-UHFFFAOYSA-N	3919	3792	8230	8538	6716	7987	9224	6948	6855	8323	3954	7684	9719	7784	6933	7613	6905	7974	9218	7181	7649	1905	6979	8519	6163	4603	5159	6442	6511	6243	6890	6025	4843	7278	6632	6499	7055	6613	5469	7826	5769	6388
maltose	946601	361	1979	85:18.0 86:40.0 87:38.0 89:640.0 90:50.0 94:3.0 95:51.0 96:226.0 97:52.0 98:60.0 99:10.0 100:262.0 101:31.0 102:157.0 103:2571.0 104:171.0 105:231.0 108:7.0 109:86.0 111:17.0 112:13.0 113:130.0 114:62.0 116:82.0 117:1560.0 118:98.0 119:98.0 125:5.0 127:10.0 128:39.0 129:1849.0 130:331.0 131:223.0 132:24.0 133:813.0 134:81.0 140:25.0 141:77.0 142:107.0 143:428.0 145:58.0 147:3256.0 148:427.0 149:3…	439186	C00208	GUBGYTABKSRVRQ-PICCSMPSSA-N	1465	2792	1533	2299	9208	2986	1422	1408	3788	3559	4198	1708	3126	7516	1319	2730	2912	2628	2731	3453	2251	3394	2559	1660	1659	931	3546	1120	1004	1748	1374	2099	1129	2652	1748	1528	917	330182	925	1719	2846	2299
malic acid	463180	233	1391	85:66.0 87:316.0 88:106.0 89:148.0 90:42.0 95:37.0 99:129.0 101:4462.0 102:488.0 103:641.0 104:93.0 105:294.0 115:533.0 116:432.0 117:2305.0 118:259.0 119:501.0 120:70.0 121:62.0 124:21.0 129:385.0 131:1945.0 132:129.0 133:6850.0 134:1075.0 135:667.0 136:51.0 137:33.0 139:20.0 142:41.0 143:745.0 144:107.0 145:145.0 147:21089.0 148:2969.0 149:2528.0 150:99.0 151:286.0 153:24.0 158:12.0 159:29.0 16…	525	C00711	BJEPYKJPYRNKOW-UHFFFAOYSA-N	31778	23478	19336	42870	40858	32399	25572	36247	32165	36428	28588	26322	37489	38847	30180	39869	39110	24984	37034	31219	27413	29444	28889	23802	40485	28862	30978	37924	38136	34691	30108	33703	27825	36638	29674	37849	38998	39525	38080	38856	30765	26117
lyxose	540818	217	360841	86:84.0 87:151.0 88:150.0 89:2738.0 90:255.0 91:147.0 100:725.0 101:866.0 102:397.0 103:16183.0 104:1583.0 105:958.0 112:39.0 113:133.0 114:181.0 115:222.0 116:195.0 117:2331.0 118:244.0 119:285.0 120:38.0 127:111.0 128:36.0 129:1766.0 130:290.0 131:842.0 132:128.0 133:1834.0 134:293.0 135:187.0 138:20.0 142:84.0 143:261.0 144:52.0 145:129.0 146:52.0 147:5147.0 148:807.0 149:544.0 157:106.0 158:8…	439240	C00476	SRBFZHDQGSBBOR-AGQMPKSLSA-N	1133	1032	897	1061	841	809	845	1217	787	1661	1521	1288	1088	1591	1081	871	985	651	596	988	890	1634	1304	946	1167	633	486	504	911	739	1083	1163	931	561	915	639	1007	1472	978	1041	751	982
lyxitol	573587	217	233	85:649.0 86:59.0 87:142.0 88:75.0 89:607.0 95:25.0 97:25.0 99:247.0 100:57.0 101:550.0 102:92.0 103:6136.0 104:480.0 105:198.0 106:44.0 111:98.0 112:73.0 113:193.0 114:48.0 115:140.0 116:225.0 117:3144.0 118:289.0 119:258.0 120:15.0 127:102.0 129:2235.0 130:260.0 131:777.0 133:1341.0 134:87.0 135:42.0 141:89.0 143:195.0 144:16.0 145:61.0 147:6082.0 148:964.0 149:538.0 150:39.0 151:43.0 157:231.0 …	439255	C00532	HEBKCHPVOIAQTA-IMJSIDKUSA-N	5255	6283	8166	8667	9541	810	8965	9006	9687	7390	7490	9479	6931	9502	9860	8830	12473	12227	8417	11345	10195	6293	7543	8322	3330	2857	4214	6550	6586	8317	5364	9001	10232	3975	4740	1040	6987	8659	14579	5722	7787	7893
lysine	662197	317	360160	85:4786.0 86:50806.0 87:6485.0 88:21649.0 89:2723.0 90:1721.0 94:1142.0 95:795.0 96:535.0 97:1150.0 98:3651.0 99:2928.0 100:47572.0 101:7430.0 102:13074.0 103:4519.0 104:946.0 106:143.0 107:120.0 108:162.0 109:304.0 110:594.0 111:231.0 112:11763.0 113:2727.0 114:12616.0 115:16345.0 116:6882.0 117:4303.0 118:1926.0 119:1449.0 120:195.0 121:379.0 123:316.0 124:795.0 125:493.0 126:4338.0 127:1011.0 …	5962	C00047	KDXKERNSBIXSRK-YFKPBYRVSA-N	12436	13559	9318	12808	15804	10910	17228	13186	13196	13403	7195	7382	21333	10233	11029	14165	10247	13540	15088	14847	15775	23790	11893	12719	28497	11655	16593	13460	10419	9523	15019	12418	8080	30677	13824	23124	15164	9580	8575	10404	7943	6811
leucine	346101	158	9	85:4635.0 86:3771.0 87:1723.0 88:653.0 90:216.0 92:322.0 93:257.0 94:240.0 95:264.0 96:604.0 97:648.0 98:1293.0 99:2270.0 100:16154.0 101:2483.0 102:35025.0 103:8176.0 104:1484.0 106:132.0 109:214.0 110:350.0 111:258.0 112:641.0 113:670.0 114:595.0 115:4531.0 116:6283.0 117:2966.0 118:912.0 119:1252.0 120:148.0 124:228.0 125:94.0 126:557.0 127:719.0 128:4500.0 129:1122.0 130:7269.0 131:3307.0 132…	6106	C00123	ROHFNLRQFUQHCH-YFKPBYRVSA-N	43372	34817	36476	46663	65933	41611	61360	52102	56613	79445	77595	53678	58322	73278	45411	59900	49828	42725	50486	43949	40542	51395	65300	51844	60288	36583	52265	57951	49489	26480	47251	48754	36964	45342	60243	57330	41546	65051	55039	51968	48254	50485
lactic acid	215238	191	14705	85:55.0 86:49.0 87:370.0 88:626.0 89:198.0 90:20.0 91:45.0 92:10.0 93:35.0 94:17.0 95:9.0 96:21.0 98:19.0 99:5.0 100:4.0 101:323.0 102:244.0 103:143.0 104:29.0 105:26.0 106:91.0 107:57.0 108:26.0 109:8.0 113:16.0 114:3.0 115:133.0 116:84.0 117:5872.0 118:596.0 119:296.0 120:13.0 121:8.0 122:13.0 124:8.0 127:65.0 128:3.0 129:93.0 130:160.0 131:304.0 132:69.0 133:700.0 134:8.0 135:23.0 137:1.0 142:…	612	C01432	JVTAAEKCZFNVCJ-UHFFFAOYSA-N	288343	278073	325317	242891	367993	364901	329680	264524	218678	325675	371839	265406	351130	384179	344611	221909	328735	353342	226628	284201	321106	300921	284721	316026	257355	226070	305351	30735	325079	333335	208147	299438	293034	242993	319326	293510	293226	335077	394472	250021	309796	286404
isothreonic acid	489385	292	1679	85:304.0 86:391.0 88:631.0 89:4158.0 90:414.0 91:179.0 92:233.0 93:215.0 94:45.0 96:145.0 97:116.0 98:15.0 99:816.0 100:110.0 101:2762.0 102:21122.0 103:20966.0 104:2634.0 105:1408.0 106:64.0 107:560.0 108:290.0 109:71.0 110:395.0 111:105.0 113:1032.0 114:253.0 115:1508.0 116:877.0 117:33848.0 118:3267.0 119:2907.0 120:140.0 121:96.0 122:8.0 124:18.0 125:13.0 127:531.0 128:50.0 129:6995.0 130:178…	151152	C00639	JPIJQSOTBSSVTP-GBXIJSLDSA-N	2199	2817	2932	2616	2886	3507	2401	2791	2929	2728	2926	3268	2657	3331	2823	2220	3668	2747	2528	2731	2599	2330	2675	3358	2654	2256	1863	2367	2787	2921	1761	2353	3177	2614	2699	3048	2216	3063	3798	2161	3062	3134
isoleucine	294504	86	152	85:118.0 86:12209.0 87:1168.0 89:114.0 90:45.0 91:130.0 92:61.0 94:25.0 98:39.0 99:61.0 102:80.0 103:250.0 104:38.0 107:46.0 109:38.0 112:40.0 115:35.0 119:42.0 125:16.0 130:446.0 132:65.0 133:52.0 134:465.0 136:42.0 142:156.0 146:654.0 158:24.0 170:253.0 171:188.0 185:48.0 188:208.0 189:71.0 280:21.0 297:29.0 298:26.0 299:24.0 313:23.0 314:21.0 321:13.0 322:20.0 323:15.0 325:30.0 327:29.0 328:14…	6306	C00407	AGPKZVBTJJNPAG-WHFBIAKZSA-N	8421	10068	7077	10422	18094	10032	9705	13675	8702	13856	11880	13679	10203	10997	9581	5575	9195	6879	9165	9317	6405	12445	11454	9826	14311	9746	10502	13305	13760	10151	8638	7735	8472	7691	10846	10168	7888	13524	11599	7760	9702	8122
isocitric acid	617338	245	32122	85:2447.0 86:626.0 87:1258.0 88:847.0 89:1234.0 90:260.0 91:1069.0 92:228.0 93:230.0 94:47.0 95:3308.0 97:857.0 98:490.0 99:1992.0 100:157.0 101:1347.0 102:1246.0 103:1778.0 104:706.0 105:2996.0 106:205.0 107:136.0 108:170.0 109:137.0 110:130.0 111:512.0 112:175.0 113:5118.0 114:643.0 115:1659.0 116:2844.0 117:4523.0 118:958.0 119:1389.0 120:194.0 121:151.0 122:61.0 123:48.0 124:33.0 125:32.0 126…	5318532	C00451	ODBLHEXUDAPZAU-ZAFYKAAXSA-N	1186	1099	1289	1324	1413	1679	1260	1290	866	1485	2104	1800	898	1163	1410	732	1661	1129	1000	1057	1166	1125	1202	1151	796	789	1093	777	992	1107	643	1079	1116	491	1107	1390	815	1237	1360	794	1090	1150
inositol-4-monophosphate	846510	315	45351	85:1.0 86:238.0 87:154.0 88:1.0 99:434.0 101:763.0 103:1909.0 104:364.0 107:288.0 109:401.0 111:550.0 113:450.0 119:195.0 125:220.0 127:391.0 129:3705.0 130:1560.0 131:1864.0 132:3.0 133:4462.0 134:304.0 135:447.0 137:223.0 138:1.0 139:209.0 141:161.0 142:575.0 143:2116.0 144:28.0 147:20267.0 148:1900.0 149:2880.0 150:263.0 151:313.0 152:31.0 153:199.0 154:147.0 155:384.0 156:200.0 157:357.0 158:…	440043	C03546	INAPMGSXUVUWAF-GFWFORPUSA-N	631	675	1537	829	1619	1649	1472	1232	1750	1983	1247	1072	910	2122	1009	2221	1492	2510	1364	1811	1338	1437	2224	2220	1775	806	2171	1653	1769	1450	782	1974	620	327	2016	1844	1780	1450	2424	1639	1792	1851
inosine 5-monophosphate	1017548	169	377446	85:1223.0 86:763.0 87:856.0 92:292.0 93:839.0 94:356.0 98:478.0 99:1155.0 100:893.0 101:1046.0 103:1223.0 104:397.0 107:485.0 109:455.0 112:415.0 113:1536.0 115:1844.0 116:806.0 119:523.0 120:277.0 121:526.0 123:477.0 124:166.0 125:816.0 126:327.0 127:1125.0 129:3455.0 131:644.0 133:6173.0 134:1236.0 135:1619.0 136:378.0 137:1026.0 138:868.0 139:540.0 140:1833.0 141:1456.0 142:1332.0 143:1335.0 1…	8582	C00130	GRSZFWQUAKGDAV-KQYNXXCUSA-N	53255	32731	16000	63948	8471	39628	7695	5552	7259	40790	2999	29485	12452	3424	15700	38342	7565	42676	52650	14777	38338	12595	9196	10741	12666	11392	708	26988	11591	11748	13792	8255	33267	6136	764	36992	22325	1437	45058	17071	18999	38280
inosine	897434	230	84524	85:1568.0 86:780.0 87:1166.0 88:560.0 89:1904.0 91:15501.0 92:2918.0 93:6326.0 94:1647.0 95:2401.0 97:1081.0 98:220.0 99:1165.0 100:804.0 101:3341.0 102:808.0 103:15276.0 104:2320.0 105:6001.0 106:3197.0 107:1491.0 108:2478.0 109:746.0 110:1136.0 111:1921.0 112:413.0 113:1448.0 114:353.0 115:3043.0 116:2998.0 117:9407.0 118:1635.0 119:4572.0 120:1119.0 121:826.0 122:365.0 123:390.0 124:342.0 125:…	6021	C00294	UGQMRVRMYYASKQ-KQYNXXCUSA-N	33951	40849	38846	52037	49662	32212	31254	56608	17559	73718	83236	56792	43392	54154	42742	30319	32518	28762	16291	28163	49162	38054	61483	28373	48292	27802	18767	28776	46872	31746	44506	75371	25221	35262	21721	29316	34426	97255	36338	35164	36775	42777
hypoxanthine	619128	265	1663	85:17650.0 86:12163.0 87:3151.0 88:967.0 89:1497.0 90:1362.0 91:1011.0 92:2327.0 93:2705.0 94:2109.0 95:8249.0 96:4731.0 97:4274.0 98:10523.0 99:10631.0 100:18705.0 101:4328.0 102:2856.0 103:1825.0 104:825.0 105:732.0 106:877.0 107:1246.0 108:1010.0 109:1929.0 110:7804.0 111:16720.0 112:8157.0 113:3184.0 114:2386.0 115:2768.0 116:1782.0 117:3672.0 118:1096.0 119:3047.0 120:887.0 121:1152.0 122:16…	790	C00262	FDGQSTZJBFJUBT-UHFFFAOYSA-N	23853	26040	20467	38517	36829	24204	20393	37194	14503	45735	75518	35468	26454	36666	28762	22651	24992	16692	13375	17903	23746	18448	42687	19860	29392	15077	12191	17441	23372	20950	25998	39267	19566	13114	31185	4755	25512	62546	21875	24804	20097	17092
hypotaurine	525092	188	31223	86:1014.0 87:116.0 88:90.0 89:68.0 90:17.0 91:63.0 92:40.0 94:26.0 98:37.0 99:240.0 100:6173.0 101:708.0 102:301.0 103:213.0 104:146.0 105:183.0 106:48.0 110:49.0 113:142.0 114:1274.0 117:377.0 118:68.0 119:29.0 120:26.0 121:58.0 122:28.0 123:14.0 126:44.0 127:49.0 128:31.0 129:49.0 130:843.0 131:338.0 133:665.0 134:59.0 135:121.0 136:23.0 137:78.0 140:230.0 141:34.0 142:206.0 144:249.0 145:134.0…	107812	C00519	VVIUBCNYACGLLV-UHFFFAOYSA-N	5132	2458	357	4453	4144	3929	5435	3132	4718	7399	2372	3474	5083	4381	3201	6143	4214	2774	2845	2843	2581	3205	5221	4580	9404	3599	7627	7181	3503	3040	4906	3424	4586	3873	5307	3536	5166	3973	3084	7244	4037	4267
hydroxycarbamate	325948	278	7010	86:1090.0 87:384.0 89:78.0 99:251.0 102:276.0 107:178.0 108:1.0 110:207.0 119:381.0 127:1.0 131:531.0 132:298.0 133:1122.0 135:10.0 143:27.0 146:671.0 147:8487.0 148:1209.0 149:624.0 155:128.0 157:23.0 160:1255.0 161:198.0 162:131.0 163:12.0 169:38.0 171:2468.0 172:143.0 173:288.0 186:141.0 189:1974.0 190:204.0 193:109.0 194:27.0 205:140.0 206:5.0 207:302.0 208:56.0 209:7.0 221:55.0 261:10.0 267:…	16639161		DRAJWRKLRBNJRQ-UHFFFAOYSA-M	1544	377	615	823	1031	319	1613	2866	2611	2674	2669	429	1544	3926	1460	1457	1194	745	2017	1210	924	790	1730	1420	1058	888	1264	719	577	732	1256	1011	1486	1015	2045	1541	778	1596	358	713	1098	1624
homoserine	443878	218	2849	101:66.0 102:400.0 103:4169.0 104:311.0 105:88.0 108:5.0 113:20.0 114:56.0 115:64.0 116:6.0 117:924.0 118:50.0 125:1.0 128:3071.0 129:503.0 130:734.0 131:345.0 132:149.0 133:513.0 134:269.0 135:55.0 139:3.0 140:11.0 141:19.0 145:11.0 146:159.0 147:1347.0 148:40.0 149:294.0 157:459.0 158:17.0 159:17.0 172:20.0 177:38.0 180:8.0 184:17.0 185:46.0 191:9.0 199:4.0 200:1.0 202:287.0 204:73.0 208:3.0 21…	12647	C00263	UKAUYVFTDYCKQA-VKHMYHEASA-N	818	918	472	685	426	600	664	586	578	844	928	359	860	846	750	453	573	844	530	697	775	291	746	486	417	401	538	357	465	613	286	748	580	592	847	452	774	625	726	657	461	618
guanosine	954962	324	1966	85:1543.0 86:695.0 87:960.0 88:305.0 89:2775.0 90:249.0 91:343.0 93:203.0 94:284.0 95:499.0 96:239.0 97:2078.0 98:737.0 99:4070.0 100:2326.0 101:4073.0 102:1037.0 103:34450.0 104:3406.0 105:1568.0 106:62.0 107:214.0 109:142.0 110:455.0 111:1465.0 112:454.0 113:1897.0 114:483.0 115:8354.0 116:2447.0 117:6988.0 118:924.0 119:1155.0 120:232.0 121:117.0 122:147.0 123:259.0 124:207.0 125:458.0 126:538…	6802	C00387	NYHBQMYGNKIUIF-UUOKFMHZSA-N	873	2500	420	1153	7080	353	988	4687	1281	984	7060	1442	849	6909	1186	1068	1533	1006	644	1462	1573	1192	5550	1384	1148	1752	786	1093	3296	1012	1434	9720	1074	2110	869	1114	1110	10214	1049	1139	5602	2384
glycine	368707	248	6	85:2882.0 86:87494.0 87:10917.0 88:4018.0 89:822.0 92:65.0 93:42.0 94:27.0 95:426.0 96:50.0 97:67.0 99:1489.0 100:53029.0 101:10140.0 102:5892.0 103:928.0 105:1276.0 110:146.0 113:1787.0 114:44.0 115:2820.0 116:1864.0 117:12472.0 118:47.0 119:3422.0 122:40.0 123:85.0 125:63.0 129:156.0 130:9640.0 131:7466.0 132:862.0 133:31722.0 134:5661.0 135:2633.0 144:2949.0 145:349.0 146:1208.0 147:26782.0 14…	750	C00037	DHMQDGOQFOQNFH-UHFFFAOYSA-N	87121	60141	65484	93416	58118	62248	77055	61813	43054	95244	84615	54632	78144	55961	65863	66081	78907	42830	77787	45135	60064	76133	50043	70373	86933	34745	60614	78167	53627	65526	66572	51740	73260	74302	61891	78634	76055	38482	76419	79895	43478	57546
glycerol-alpha-phosphate	590747	357	1687	85:750.0 87:846.0 88:468.0 89:1193.0 90:82.0 91:168.0 92:114.0 93:127.0 94:26.0 95:116.0 97:212.0 98:232.0 99:483.0 101:13348.0 102:1461.0 103:9463.0 104:991.0 105:689.0 106:35.0 107:239.0 108:36.0 109:51.0 111:385.0 113:2220.0 114:284.0 115:2195.0 116:2414.0 117:2066.0 118:407.0 119:755.0 120:59.0 121:349.0 122:90.0 123:101.0 125:30.0 127:73.0 129:6764.0 130:1365.0 131:6671.0 132:512.0 133:8224.…	754	C03189	AWUCVROLDVIAJX-UHFFFAOYSA-N	60503	62331	37523	42787	45164	48826	41942	59605	59999	63555	28832	45329	77435	63643	52948	36752	40856	45966	57135	55966	48181	63819	47932	68642	27952	33576	27919	50127	60380	31613	30953	41569	37805	37595	37983	36975	41738	32596	42095	44873	53349	44934
glycerol-3-galactoside	800205	204	100875	85:119.0 86:50.0 88:92.0 89:704.0 90:63.0 97:170.0 99:209.0 101:1588.0 102:180.0 103:7466.0 104:638.0 105:274.0 113:140.0 114:16.0 115:228.0 116:505.0 117:2068.0 118:19.0 119:111.0 129:3086.0 130:248.0 131:1536.0 132:221.0 133:1744.0 135:112.0 136:31.0 141:23.0 143:419.0 144:45.0 147:6254.0 148:466.0 149:464.0 150:25.0 158:13.0 159:168.0 169:405.0 172:18.0 175:156.0 189:502.0 190:237.0 191:1005.0…	16048618	C05401	NHJUPBDCSOGIKX-NTXXKDEISA-N	3134	1387	3717	4384	1814	1290	1243	1897	1332	3527	1318	3643	2585	1602	2331	4628	2373	2832	1663	2682	3101	1824	1007	1524	5745	2587	5320	4709	1630	1861	4252	3162	2095	8228	1962	1570	2223	3063	3247	3972	2882	4275
glycerol	344466	205	30	85:1069.0 86:1979.0 87:2157.0 88:1086.0 89:5466.0 90:494.0 91:283.0 94:134.0 97:170.0 99:483.0 100:547.0 101:7688.0 102:1229.0 103:30772.0 104:2994.0 105:1697.0 106:143.0 108:135.0 109:140.0 111:130.0 112:89.0 113:993.0 114:232.0 115:2539.0 116:2329.0 117:35562.0 118:3659.0 119:3831.0 120:444.0 121:441.0 122:107.0 123:185.0 124:113.0 128:225.0 129:5116.0 130:612.0 131:6207.0 132:1094.0 133:25238.…	753	C00116	PEDCQBHIVMGVHV-UHFFFAOYSA-N	96154	93337	107954	118095	202322	102069	126566	154915	89929	185524	191873	134700	149403	181005	136142	109266	124136	88630	107854	83611	76789	147987	120278	141633	1002614	3792131	1909584	2533552	934326	2140409	2841107	1383798	1297576	2138870	766027	775877	777326	1067031	380520	678382	509399	512463
glyceric acid	377495	189	48	87:199.0 89:698.0 90:111.0 93:56.0 98:33.0 99:176.0 100:63.0 101:1315.0 102:3672.0 103:4054.0 104:371.0 105:293.0 106:106.0 107:60.0 108:48.0 113:36.0 114:94.0 115:261.0 116:366.0 117:2480.0 119:409.0 122:34.0 130:941.0 131:1036.0 133:4658.0 135:416.0 142:23.0 147:8908.0 148:1388.0 149:813.0 157:22.0 158:22.0 159:33.0 161:42.0 162:30.0 163:86.0 166:42.0 175:382.0 176:31.0 177:220.0 189:3993.0 190…	439194	C00258	RBNPOMFGQQGHHO-UWTATZPHSA-N	3055	3239	3312	4952	7961	2582	771	3923	589	1912	6532	3888	3824	7358	2432	3028	2553	2284	3107	2817	2609	2761	3531	2323	4903	6548	3857	3176	3282	3884	752	3309	2015	20881	1726	18971	2479	8165	20152	3485	23565	2895
glutathione	761296	213	84386	85:57.0 86:293.0 88:52.0 89:291.0 91:68.0 92:107.0 93:168.0 94:238.0 95:2835.0 96:535.0 97:65.0 98:157.0 100:441.0 102:233.0 103:524.0 104:202.0 105:243.0 106:87.0 107:4001.0 108:570.0 109:361.0 112:102.0 114:95.0 115:203.0 116:374.0 117:448.0 118:69.0 119:184.0 120:62.0 121:118.0 122:107.0 123:47.0 124:99.0 125:84.0 126:42.0 127:147.0 129:1131.0 130:238.0 131:325.0 132:150.0 133:278.0 134:92.0 1…	124886	C00051	RWSXRVCMGQZWBV-WDSKDSINSA-N	1101	1790	653	1211	1598	1102	966	2554	2347	1425	1590	1208	1729	2065	1216	791	1383	1121	1504	1347	1002	522	2590	1552	901	972	875	1106	1782	951	942	1408	1510	789	1809	876	1001	1546	1386	1514	1550	766
glutamine	600315	156	18	85:588.0 86:773.0 87:527.0 88:297.0 89:472.0 90:276.0 91:144.0 92:65.0 93:78.0 94:61.0 95:137.0 96:185.0 97:201.0 98:705.0 99:418.0 100:4218.0 101:1051.0 102:801.0 104:146.0 105:125.0 107:73.0 110:227.0 111:76.0 112:1090.0 113:753.0 114:2855.0 115:2580.0 116:2463.0 117:1187.0 118:279.0 119:308.0 122:34.0 124:65.0 125:100.0 126:1306.0 128:4527.0 129:1216.0 130:1701.0 131:3856.0 132:1540.0 133:2992…	5961	C00064	ZDXPYRJPNDTMRX-VKHMYHEASA-N	61938	42264	61871	59518	56890	58389	62897	65147	69531	56101	69614	49681	60835	56234	37056	98905	53117	77472	58264	64422	67154	49108	48891	63378	96278	81517	88420	43779	50765	52771	43021	58748	39939	88158	80081	109450	66463	48831	44548	43773	54035	48858
glutamic acid	529100	246	28	85:1143.0 86:983.0 87:725.0 88:453.0 89:313.0 90:36.0 91:51.0 95:189.0 96:269.0 97:224.0 98:467.0 99:626.0 100:5243.0 101:1252.0 102:493.0 103:1043.0 104:79.0 105:259.0 108:335.0 109:58.0 110:448.0 111:44.0 112:737.0 113:669.0 114:1398.0 115:911.0 116:669.0 117:712.0 118:217.0 119:303.0 120:26.0 122:179.0 123:41.0 125:90.0 126:202.0 127:190.0 128:17149.0 129:3445.0 130:1476.0 131:1330.0 132:969.0…	33032	C00025	WHUUTDBJXJRKMK-VKHMYHEASA-N	402515	444875	634365	557493	462312	724116	468062	289173	411617	546565	341318	637469	452567	319373	581110	615259	577462	664422	414137	463961	570991	356304	413157	603030	560221	375398	736158	476775	476400	556078	333210	405579	614513	572586	527569	856292	607443	293522	754388	466329	540474	428639
glucose-6-phosphate	818275	387	308	89:2051.0 90:203.0 91:178.0 94:11.0 95:62.0 98:94.0 99:125.0 100:221.0 101:1887.0 102:354.0 103:2375.0 104:220.0 105:395.0 107:50.0 109:82.0 111:94.0 112:58.0 113:214.0 115:231.0 116:632.0 117:455.0 119:268.0 121:26.0 122:30.0 125:55.0 128:126.0 129:3069.0 130:602.0 131:1273.0 132:58.0 133:2409.0 134:158.0 135:122.0 137:37.0 140:51.0 141:115.0 142:97.0 143:74.0 144:29.0 145:148.0 146:37.0 147:487…	5958	C00092	NBSCHQHZLSJFNQ-GASJEMHNSA-N	4632	144	262	21448	626	407	186	132	839	2407	142	87	7958	191	917	21035	257	1354	8528	386	138	3222	87	866	67230	494	929	10765	544	111	6779	359	157	39631	3017	3344	5293	715	96	13256	156	698
glucose	650867	319	5	85:8086.0 86:11427.0 87:11651.0 88:7928.0 89:100314.0 90:8478.0 91:4620.0 92:397.0 93:206.0 94:821.0 95:652.0 96:898.0 97:3635.0 98:2475.0 99:9503.0 100:22000.0 101:34521.0 102:17924.0 103:194583.0 104:19618.0 105:50627.0 106:5040.0 107:1934.0 108:375.0 109:525.0 110:1483.0 111:3999.0 112:3200.0 113:7268.0 114:21434.0 115:15337.0 116:11291.0 117:146841.0 118:15191.0 119:15558.0 120:1398.0 121:846…	64689	C00221	WQZGKKKJIJFFOK-VFUOTHLCSA-N	1709	3196	676	22872	7987	3616	2960	4223	8546	11425	3660	2889	18368	12115	3638	27533	3451	4557	13326	7052	3253	7575	3902	5309	48370	1754	3634	9485	2667	1955	9525	3842	2491	34626	4026	15204	6975	103781	2631	15340	3454	5956
gamma-aminobutyric acid	364801	102	102582	85:363.0 86:826.0 87:509.0 88:215.0 89:159.0 90:24.0 94:28.0 96:95.0 97:78.0 98:573.0 99:396.0 100:2366.0 101:388.0 102:15758.0 103:1636.0 104:519.0 105:39.0 107:66.0 109:56.0 111:25.0 112:169.0 113:60.0 114:179.0 115:2861.0 116:775.0 117:423.0 119:55.0 121:18.0 126:74.0 128:209.0 129:170.0 130:106.0 131:488.0 132:74.0 133:427.0 140:142.0 141:26.0 142:3733.0 143:862.0 144:394.0 145:49.0 147:8419.…	119	C00334	BTCSSZJGUNDROE-UHFFFAOYSA-N	29153	139082	13629	43571	16175	61147	13827	174880	121486	41531	17515	17176	5618	157346	2724	11136	17683	22998	7848	140001	30670	1622	178199	2110	4310	62220	6509	14890	161273	10507	11068	250923	1205	4865	146770	976	62176	196156	1896	20418	182857	3216
fumaric acid	390016	245	14755	85:387.0 86:38.0 87:9.0 88:13.0 89:36.0 91:8.0 92:19.0 93:21.0 94:2.0 95:36.0 96:23.0 97:35.0 98:167.0 99:149.0 100:30.0 101:19.0 102:3.0 103:106.0 104:6.0 105:54.0 106:32.0 108:1.0 109:14.0 111:16.0 113:179.0 114:8.0 115:714.0 116:73.0 117:197.0 118:25.0 119:46.0 120:15.0 121:3.0 122:5.0 123:4.0 125:11.0 126:132.0 127:348.0 128:131.0 129:57.0 130:40.0 131:175.0 132:35.0 133:1168.0 134:224.0 135:…	444972	C00122	VZCYOOQTPOCHFL-OWOJBTEDSA-N	25385	22396	20120	36060	29272	29814	25707	31779	31016	20611	22891	25618	35635	35996	26772	30464	34194	24320	32120	23477	22471	22917	27264	25408	40387	24554	23327	26375	38515	29030	26885	30353	31860	27208	27556	25807	32611	30974	28515	30271	27481	23529
fucose	578299	160	3009	85:191.0 89:328.0 91:5.0 98:6.0 100:250.0 101:182.0 103:132.0 105:64.0 107:33.0 117:5349.0 118:423.0 119:197.0 127:28.0 129:429.0 130:344.0 131:248.0 133:363.0 134:138.0 143:112.0 147:658.0 148:60.0 159:12.0 160:926.0 161:309.0 162:4.0 171:31.0 174:36.0 189:39.0 191:27.0 204:79.0 205:9.0 206:19.0 217:28.0 219:124.0 223:10.0 231:37.0 233:151.0 235:13.0 277:238.0 278:54.0 293:13.0 299:12.0 321:80.0…	439650	C02095	SHZGCJCMOBCMKK-FPRJBGLDSA-N	324	448	180	318	621	344	487	105	460	416	403	249	385	623	319	388	326	342	288	466	386	313	374	497	376	337	299	379	538	506	222	233	83	356	139	404	252	595	651	207	346	440
fructose-6-phosphate	804750	315	110281	85:893.0 86:265.0 87:2016.0 88:832.0 89:16945.0 90:1546.0 91:1290.0 92:242.0 93:220.0 98:993.0 100:1644.0 101:12578.0 102:2237.0 103:26181.0 104:2664.0 105:3246.0 106:677.0 107:423.0 113:1447.0 114:5277.0 115:1913.0 116:2562.0 117:7001.0 118:1096.0 119:2528.0 120:327.0 121:575.0 123:235.0 124:142.0 126:1174.0 128:1202.0 129:23339.0 130:3593.0 131:5885.0 132:963.0 133:18769.0 134:2381.0 135:3722.0…	440641	C05345	BGWGXPAPYGQALX-ARQDHWQXSA-N	2929	598	421	12029	854	577	581	620	630	2198	521	439	6250	482	886	12368	377	995	5861	623	550	3415	397	547	35885	513	706	6444	684	432	4086	534	391	20844	1903	1855	4163	537	379	8365	492	636
fructose	639442	307	21	85:1065.0 86:372.0 87:1570.0 88:1347.0 89:11886.0 90:1027.0 91:450.0 94:125.0 95:108.0 96:150.0 97:341.0 98:337.0 99:854.0 100:2150.0 101:3537.0 102:951.0 103:87115.0 104:8453.0 105:4107.0 106:219.0 110:160.0 111:332.0 112:91.0 113:824.0 114:1370.0 115:1277.0 116:899.0 117:11742.0 118:1067.0 119:1473.0 120:185.0 121:95.0 124:47.0 125:43.0 126:175.0 127:390.0 129:7908.0 130:1485.0 131:4620.0 132:6…	439709	C02336	RFSUNEUAIZKAJO-ARQDHWQXSA-N	1102	821	419	2166	1298	741	755	608	1322	1497	471	802	4395	1445	1037	2097	681	939	1363	1491	537	1719	1070	1165	2318	894	1143	1385	9609	558	360	338	554	1486	754	13395	639	6264	108	1655	543	543
flavin adenine	585245	246	196279	85:2357.0 87:2475.0 88:1301.0 89:12303.0 90:1026.0 92:118.0 94:229.0 95:307.0 99:3520.0 101:10235.0 102:21542.0 103:17765.0 104:2304.0 105:1878.0 109:328.0 111:1131.0 112:653.0 113:2747.0 114:289.0 115:3436.0 116:2246.0 117:43134.0 118:4024.0 119:4314.0 120:345.0 125:639.0 127:1422.0 128:38.0 129:11906.0 130:17160.0 131:9945.0 132:1660.0 133:25320.0 134:2887.0 135:1361.0 141:641.0 142:123.0 143:4…	444188		IMGVNJNCCGXBHD-UYBVJOGSSA-O	568	640	735	1036	1257	1057	1298	1003	808	1609	695	779	1356	953	1207	1027	1477	1496	1241	1211	1211	1327	1342	1459	941	721	662	518	1014	856	527	802	860	473	541	654	1315	416	915	647	329	911
ethanolamine	344719	174	3212	85:264.0 86:22410.0 87:2464.0 88:1167.0 89:864.0 90:146.0 91:145.0 92:17.0 93:231.0 95:19.0 98:171.0 99:314.0 100:23665.0 101:2784.0 102:1878.0 103:1289.0 104:174.0 105:611.0 107:614.0 108:113.0 110:216.0 111:30.0 112:10.0 113:773.0 114:2996.0 115:1679.0 116:1285.0 117:1574.0 118:333.0 119:1092.0 120:245.0 121:402.0 122:18.0 123:33.0 124:42.0 128:44.0 129:170.0 130:2698.0 131:3342.0 132:927.0 133…	700	C00189	HZAXFHJVJLSVMW-UHFFFAOYSA-N	64814	53557	61398	92302	71463	45747	76606	71737	37085	98118	132601	66335	68177	94240	52500	79615	69960	21939	69249	44349	55771	88465	60218	57849	116255	70644	85807	102497	48705	75220	102655	79467	84515	126409	74409	84959	66820	101098	84552	65802	59364	90129
erythronic acid lactone isomer	407495	247	3187	85:740.0 87:3579.0 88:246.0 89:932.0 90:92.0 94:99.0 95:54.0 96:32.0 97:5.0 99:977.0 101:9109.0 102:4849.0 103:6518.0 104:607.0 105:399.0 106:72.0 110:101.0 111:218.0 112:66.0 113:544.0 114:12.0 115:863.0 116:4791.0 117:12.0 118:116.0 119:763.0 120:15.0 121:13.0 122:10.0 123:4.0 124:2.0 125:6.0 126:181.0 129:2421.0 130:1157.0 131:4670.0 132:1087.0 133:3217.0 134:1524.0 135:43.0 136:53.0 137:10.0 …	5325915	C02341	SGMJBNSHAZVGMC-PWNYCUMCSA-N	532	603	587	575	821	594	546	404	532	361	693	626	673	875	428	481	548	488	495	180	542	579	564	540	483	401	484	436	631	632	237	504	435	3622	404	2508	420	623	3779	553	3429	548
erythronic acid lactone	437568	247	473972	85:2322.0 89:2027.0 91:1179.0 94:2048.0 101:29488.0 102:11877.0 103:45314.0 104:4257.0 105:2170.0 106:226.0 107:246.0 109:361.0 115:5379.0 119:1182.0 121:535.0 123:330.0 124:159.0 126:390.0 127:720.0 128:951.0 129:10877.0 131:15292.0 132:3783.0 134:1838.0 135:1349.0 137:321.0 138:181.0 140:696.0 147:89057.0 148:12594.0 149:6951.0 150:260.0 151:327.0 153:71.0 157:2509.0 165:315.0 169:287.0 177:102…	523334		IKMKBKLESWIEFA-UHFFFAOYSA-N	377	489	371	312	521	459	306	296	373	193	227	282	628	599	357	239	308	231	464	364	277	317	302	365	283	200	410	232	271	344	254	273	351	207	101	107	204	185	236	228	301	415
erythritol	471922	217	92	86:57.0 87:443.0 89:682.0 90:92.0 99:480.0 100:41.0 101:1823.0 103:7046.0 104:676.0 105:300.0 106:59.0 109:27.0 111:45.0 113:474.0 115:473.0 116:1861.0 117:6123.0 118:476.0 119:295.0 127:453.0 129:1559.0 130:129.0 131:448.0 133:1902.0 134:216.0 144:53.0 147:9776.0 148:785.0 149:656.0 158:25.0 159:8.0 163:98.0 169:60.0 174:40.0 175:153.0 176:58.0 177:60.0 183:21.0 189:1255.0 190:194.0 191:893.0 19…	222285	C00503	UNXHWFMMPAWVPI-ZXZARUISSA-N	1844	1258	1117	1744	2487	2558	2289	2364	2094	2015	2350	2506	2046	2566	2207	1910	2649	1465	1882	1858	1997	2145	1964	2301	1645	1590	2278	2005	2229	2322	1403	1602	2151	627	1908	1845	1652	2372	2718	1821	2302	2104
epsilon-caprolactam	353069	170	3101	85:3527.0 86:4140.0 87:584.0 88:310.0 89:178.0 90:77.0 92:69.0 93:133.0 94:788.0 95:1631.0 96:9852.0 97:922.0 98:563.0 99:1266.0 100:3522.0 101:560.0 102:1140.0 104:121.0 108:40.0 109:61.0 110:210.0 111:195.0 112:430.0 113:668.0 114:248.0 115:442.0 116:2077.0 117:158.0 118:177.0 119:56.0 121:27.0 124:57.0 125:76.0 126:242.0 127:629.0 128:1076.0 129:519.0 131:354.0 135:55.0 137:46.0 138:80.0 139:6…	7768	C06593	JBKVHLHDHHXQEQ-UHFFFAOYSA-N	18506	1451	637	1067	1014	1180	5817	6962	5712	6700	2196	755	8790	12559	7161	3257	6731	1176	5375	1337	1044	1353	8898	2922	8151	680	7894	19277	763	1115	4746	912	5957	15286	23747	14798	1147	19686	26799	16747	1017	11485
dihydrocholesterol	1082070	215	42937	85:915.0 86:94.0 87:34.0 89:485.0 91:4176.0 92:787.0 93:4869.0 94:1228.0 95:5414.0 96:299.0 97:914.0 98:121.0 99:603.0 100:190.0 101:817.0 103:357.0 104:284.0 105:3131.0 106:3045.0 107:4872.0 108:1660.0 109:2455.0 110:512.0 111:1052.0 112:39.0 113:254.0 115:321.0 116:86.0 117:909.0 118:257.0 119:2448.0 120:1216.0 121:2904.0 122:777.0 123:1040.0 124:179.0 125:446.0 128:124.0 129:1634.0 130:938.0 1…	66066	C12978	QYIXCDOBOSTCEI-FBVYSKEZSA-N	7838	4477	123587	5511	3289	7347	14839	8370	5340	1110	6385	3851	6297	4225	91924	5816	7654	5103	4075	11818	10804	7921	91316	7497	1498	3112	3664	4560	5177	4085	5547	4534	2259	1967	3879	3371	8608	4774	5556	12539	5639	6708
dehydroascorbic acid	633423	173	3163	85:4938.0 86:2632.0 87:3842.0 88:1599.0 89:36445.0 90:4196.0 91:3962.0 92:500.0 94:671.0 95:633.0 96:448.0 97:1730.0 98:1823.0 99:5999.0 100:7321.0 101:16741.0 102:6187.0 103:11081.0 104:1207.0 105:674.0 106:1178.0 108:899.0 109:458.0 110:290.0 111:2948.0 112:1836.0 113:6752.0 114:2900.0 115:4370.0 116:6371.0 117:18187.0 118:3044.0 119:4528.0 120:1247.0 121:273.0 124:120.0 126:1913.0 127:3252.0 1…	440667	C05422	SBJKKFFYIZUCET-JLAZNSOCSA-N	157475	190238	102674	134462	51977	159464	138874	171252	149643	153093	121779	134950	163714	64971	149367	166386	150622	146708	125843	162455	111343	163340	163317	87353	103628	1778	85227	164928	160368	70942	140031	110461	129984	1777	140486	2984	189962	96381	3191	182937	4433	177749
cysteine	500158	220	65	86:175.0 90:83.0 91:341.0 97:81.0 98:68.0 100:3118.0 101:289.0 102:126.0 103:157.0 104:40.0 106:71.0 111:61.0 112:46.0 113:48.0 115:193.0 116:681.0 117:121.0 119:107.0 120:61.0 130:238.0 132:808.0 133:307.0 135:39.0 146:182.0 147:1274.0 149:187.0 163:84.0 172:22.0 204:108.0 217:15.0 218:2544.0 219:362.0 220:2803.0 221:383.0 222:297.0 223:28.0 231:29.0 232:38.0 262:21.0 287:23.0 301:27.0 304:25.0 …	5862	C00097	XUJNEKJLAYXESH-REOHCLBHSA-N	718	1007	1024	1209	703	1307	791	1025	489	1379	3145	692	803	1299	855	604	1473	1095	561	1031	1663	102	1700	571	1504	294	1287	354	705	410	579	1518	729	694	2492	1576	1538	1930	880	863	1290	611
creatinine	502599	115	31	85:370.0 88:85.0 89:36.0 93:61.0 98:181.0 99:1414.0 100:9158.0 101:1232.0 103:128.0 108:34.0 111:15.0 113:594.0 114:567.0 115:27718.0 116:1868.0 118:47.0 124:34.0 130:931.0 134:91.0 135:38.0 136:59.0 139:101.0 142:85.0 143:10910.0 144:1070.0 147:1641.0 155:268.0 158:453.0 159:92.0 160:80.0 161:20.0 162:30.0 165:17.0 167:15.0 169:18.0 170:66.0 171:2993.0 172:140.0 173:285.0 174:113.0 175:26.0 176:…	588	C00791	DDRJAANPRJIHGJ-UHFFFAOYSA-N	498085	529580	768503	874809	706339	804454	511159	293988	332287	606470	394388	805018	538192	411617	438501	570274	508780	759002	471280	548428	723398	449939	346329	500533	428262	349046	359784	542140	519463	603726	377272	471429	379307	381840	275703	328357	679983	300441	385031	485594	695060	389445
citrulline	621404	157	1712	85:138.0 86:318.0 89:143.0 90:82.0 91:114.0 92:81.0 95:62.0 97:103.0 98:473.0 99:700.0 100:1254.0 101:216.0 102:109.0 103:52.0 104:50.0 107:195.0 108:36.0 109:94.0 110:101.0 111:43.0 113:64.0 114:128.0 115:311.0 116:35.0 117:38.0 118:54.0 120:48.0 122:24.0 124:39.0 126:87.0 127:262.0 128:173.0 129:140.0 130:668.0 132:139.0 133:229.0 134:91.0 138:26.0 140:306.0 141:1077.0 142:2134.0 143:284.0 144:…	9750	C00327	RHGKLRLOHDJJDR-BYPYZUCNSA-N	857	885	939	863	1209	770	739	1127	1024	1195	1400	946	784	1181	826	1057	894	1056	777	1002	1052	1457	1259	895	634	894	646	767	1306	1042	937	1376	892	587	1312	871	873	1148	936	397	820	997
citric acid	617342	273	288	85:108.0 87:167.0 88:92.0 89:136.0 92:58.0 93:86.0 95:193.0 96:108.0 97:78.0 99:605.0 100:143.0 101:223.0 102:92.0 103:336.0 104:70.0 105:58.0 109:24.0 110:55.0 111:256.0 112:15.0 114:87.0 115:639.0 116:312.0 117:522.0 118:105.0 119:62.0 120:32.0 124:17.0 125:53.0 126:49.0 127:177.0 128:22.0 129:915.0 131:952.0 132:92.0 133:1929.0 134:60.0 135:258.0 136:35.0 137:44.0 139:90.0 140:83.0 141:331.0 1…	311	C00158	KRKNYBCHXYNGOX-UHFFFAOYSA-N	72201	110115	87119	79316	126523	116785	86498	125458	83721	101098	115988	135306	67803	111259	95251	60077	111792	75595	70675	82749	78342	65078	84233	82076	83407	86115	109391	62135	97044	96139	57601	121452	110411	53912	99406	113389	63362	112801	127940	60080	106530	116146
cis-gondoic acid	847372	367	87783	85:2318.0 89:1537.0 91:1953.0 92:494.0 93:1867.0 94:1814.0 95:6984.0 96:10449.0 97:6552.0 98:6703.0 99:1435.0 105:1710.0 106:308.0 107:1454.0 108:883.0 109:3479.0 110:3575.0 111:2492.0 112:1073.0 113:314.0 117:29549.0 118:2998.0 119:2252.0 120:341.0 121:1361.0 122:447.0 123:2047.0 124:1355.0 125:876.0 126:132.0 127:401.0 129:20607.0 130:2301.0 131:4009.0 132:4647.0 133:2381.0 134:1003.0 135:968.0…	5282768	C16526	BITHHVVYSMSWAG-KTKRTIGZSA-N	136	244	200	170	285	162	183	132	161	183	350	227	180	86	239	49	193	120	180	187	237	216	181	155	245	104	122	152	139	162	181	240	175	121	171	130	111	189	181	165	135	222
cholesterone	1095940	456	170271	85:327.0 87:127.0 88:149.0 89:147.0 90:32.0 91:999.0 92:232.0 93:1255.0 94:239.0 95:1365.0 96:446.0 97:394.0 100:133.0 101:272.0 102:192.0 103:788.0 104:249.0 105:1577.0 107:529.0 109:492.0 111:57.0 113:98.0 115:355.0 116:46.0 117:539.0 118:279.0 119:1182.0 120:357.0 121:277.0 123:235.0 125:107.0 126:144.0 127:331.0 128:364.0 129:1423.0 130:312.0 131:933.0 132:449.0 133:557.0 136:138.0 137:119.0 …	91477	C00599	NYOXRYYXRWJDKP-GYKMGIIDSA-N	829	663	1019	577	1023	419	1170	649	665	873	745	1012	796	474	774	822	598	766	700	612	862	813	553	410	932	696	735	1117	775	1651	847	973	826	792	873	1915	684	1782	2029	847	2796	683
cholesterol	1078536	129	19	85:3277.0 86:357.0 87:698.0 88:331.0 89:2173.0 90:402.0 91:29340.0 92:4360.0 93:20764.0 94:3772.0 95:27816.0 96:2369.0 97:5814.0 98:576.0 99:1514.0 100:67.0 101:2755.0 102:616.0 103:3141.0 104:1732.0 105:26895.0 106:4885.0 107:20090.0 108:3742.0 109:12657.0 110:1522.0 111:3689.0 112:263.0 113:906.0 114:11.0 115:5342.0 116:2555.0 117:9801.0 118:2755.0 119:20567.0 120:8989.0 121:16634.0 122:2141.0 …	5997	C00187	HVYWMOMLDIMFJA-DPAQBDIFSA-N	3798631	3048972	3360474	2808129	2310750	2646979	3511326	2666000	3127782	2715612	2744309	2650217	2867358	2306846	2543343	2896597	2514570	2668299	2900267	2847276	3182339	3336131	2527160	2731827	2147205	1642830	1535340	1882193	2501737	1822595	2259412	1895613	2311818	1790644	2135430	2030258	2757810	2186675	2121616	2735571	2230397	2806538
campesterol	1105205	129	213180	85:1807.0 86:108.0 87:96.0 89:466.0 90:42.0 91:6310.0 92:939.0 93:4653.0 94:774.0 95:5896.0 96:455.0 97:1559.0 98:136.0 99:338.0 100:50.0 101:563.0 103:707.0 104:260.0 105:5314.0 106:920.0 107:4111.0 108:688.0 109:2300.0 110:281.0 111:626.0 113:136.0 115:935.0 116:346.0 117:1702.0 118:440.0 119:3825.0 120:1697.0 121:3224.0 122:427.0 123:824.0 124:111.0 125:280.0 126:46.0 127:171.0 128:447.0 129:1…	173183	C01789	SGNBVLSWZMBQTH-PODYLUTMSA-N	3669	3313	3952	3433	4077	631	830	5543	4276	2467	335	2714	4093	3139	4435	3305	1913	3906	1475	2283	3631	2747	5449	4252	2255	3742	2085	2131	6354	2556	2049	287	2419	1620	5268	2082	3483	3948	1900	5825	6526	4339
cadaverine	631457	174	1661	85:5066.0 86:90202.0 87:9563.0 88:12245.0 89:1089.0 90:312.0 93:5.0 95:178.0 96:159.0 97:1143.0 98:4199.0 99:4660.0 100:46278.0 101:7513.0 102:10440.0 103:2705.0 104:659.0 105:9.0 106:310.0 108:4.0 109:158.0 110:577.0 111:439.0 112:15199.0 113:4665.0 114:6934.0 115:4758.0 116:7847.0 117:7818.0 118:1746.0 119:419.0 120:50.0 122:56.0 123:104.0 124:1379.0 125:251.0 126:3955.0 127:382.0 128:4739.0 12…	273		VHRGRCVQAFMJIZ-UHFFFAOYSA-N	1872	24031	3419	3474	3340	2710	2896	1977	2139	3869	2915	3218	2565	2218	3082	2472	2961	3407	20902	2777	3978	2620	2745	2605	2709	1981	2155	20534	2863	2895	17929	2644	2079	685	1871	939	2958	12404	1055	2006	2897	2017
butyrolactam	277199	142	2047	85:20.0 86:58.0 88:236.0 89:101.0 99:89.0 100:965.0 101:112.0 102:36.0 107:15.0 108:64.0 110:113.0 112:60.0 113:20.0 114:80.0 115:83.0 116:36.0 134:97.0 140:21.0 142:4184.0 143:458.0 144:89.0 155:31.0 156:217.0 157:779.0 158:23.0 173:153.0 184:27.0 185:7.0 199:33.0 213:132.0 302:10.0 306:2.0 314:3.0	12025		HNJBEVLQSNELDL-UHFFFAOYSA-N	49176	69164	33984	45319	90953	42066	34691	65952	75132	64542	133467	52574	51544	101252	41872	45610	39661	38937	43106	74439	43789	41983	81804	38205	35322	46907	24392	34444	73297	34432	31752	74914	32508	29923	64651	27867	45120	91683	34560	43326	77188	28305
beta-glycerolphosphate	574470	243	22021	85:37.0 101:553.0 102:50.0 103:684.0 106:24.0 112:8.0 113:19.0 115:137.0 117:69.0 129:971.0 130:171.0 131:352.0 133:740.0 134:41.0 135:156.0 137:89.0 139:3.0 147:979.0 148:10.0 149:98.0 155:36.0 179:29.0 181:96.0 183:49.0 191:186.0 192:18.0 193:100.0 195:81.0 207:280.0 208:22.0 209:15.0 211:1590.0 212:184.0 213:144.0 217:86.0 218:77.0 225:19.0 227:200.0 228:29.0 234:34.0 243:1830.0 244:286.0 245:…	2526	C02979	DHCLVCXQIBBOPH-UHFFFAOYSA-N	1179	1148	966	710	935	984	1322	627	1252	1271	763	990	1385	1300	1287	854	1002	978	850	1021	991	1559	885	1278	1892	1636	2211	2458	1253	1443	1326	714	1290	2567	957	1250	116	1096	1385	1059	851	1066
beta-alanine	435564	248	148	85:228.0 86:3117.0 87:240.0 90:32.0 93:32.0 95:19.0 99:386.0 100:1891.0 101:337.0 102:313.0 103:237.0 104:118.0 107:63.0 113:116.0 114:91.0 117:236.0 119:17.0 120:39.0 129:105.0 130:635.0 133:1533.0 134:301.0 135:92.0 137:24.0 142:51.0 146:224.0 147:2196.0 148:431.0 160:346.0 161:56.0 162:41.0 164:29.0 168:16.0 170:19.0 172:67.0 173:3.0 174:3380.0 175:583.0 176:292.0 181:27.0 187:19.0 188:94.0 18…	239	C00099	UCMIRNVEIXFBKS-UHFFFAOYSA-N	6273	7395	3670	4292	11656	1678	6506	16427	12657	7434	13419	3298	7132	15867	6088	4476	9410	3843	6036	8053	4290	7130	18229	7402	7069	6692	5230	6219	7744	4334	5255	10265	5639	5181	11965	5416	4002	15174	6686	6703	12305	6001
aspartic acid	480387	232	79	87:91.0 96:51.0 97:57.0 98:86.0 99:100.0 100:3071.0 101:325.0 102:140.0 103:85.0 115:76.0 117:579.0 118:67.0 129:72.0 130:177.0 132:82.0 133:399.0 134:83.0 142:92.0 147:1028.0 148:289.0 149:74.0 160:33.0 163:47.0 164:28.0 173:22.0 174:51.0 188:319.0 189:76.0 190:42.0 202:314.0 203:31.0 204:79.0 216:94.0 218:511.0 219:116.0 220:18.0 232:2572.0 233:417.0 234:183.0 235:21.0 267:39.0 291:15.0 306:42.…	5960	C00049	CKLJMWTZIZZHCS-REOHCLBHSA-N	358146	497953	455268	440286	473725	607278	477980	465053	492834	497167	648320	523693	336375	469655	488432	320618	625876	589364	376568	522670	566783	375501	554996	476735	472926	415272	504098	388382	496287	583366	295593	580558	552163	386318	560694	531188	390239	543869	656523	287782	464029	422390
asparagine	553743	231	369588	85:5318.0 86:8685.0 87:4286.0 88:2645.0 89:20925.0 90:4572.0 91:1167.0 97:786.0 98:10621.0 99:4490.0 100:67427.0 101:13050.0 102:12363.0 103:140095.0 104:14184.0 105:14434.0 106:985.0 109:425.0 111:1873.0 112:1768.0 113:2060.0 114:17369.0 115:21135.0 116:183956.0 117:33418.0 118:14247.0 119:6078.0 120:784.0 125:6198.0 126:2492.0 127:2444.0 128:10059.0 129:22124.0 130:19769.0 131:39679.0 132:82439…	6267	C00152	DCXYFEDJOCDNAF-REOHCLBHSA-N	1414	2704	2269	2679	2785	1830	1939	1772	1815	2061	2976	2962	1744	1904	1763	2067	2244	3226	1531	2281	1663	1826	1451	2473	2924	2151	2698	1833	2080	2569	1451	2017	2140	2773	2513	4384	2254	1763	2615	1255	1685	1576
arachidonic acid	834339	91	6529	85:397.0 86:104.0 87:64.0 89:105.0 90:43.0 91:4416.0 92:1216.0 93:2782.0 94:1158.0 95:941.0 96:496.0 97:213.0 98:69.0 99:155.0 100:26.0 101:139.0 102:52.0 103:160.0 104:234.0 105:1843.0 106:1764.0 107:979.0 108:197.0 109:348.0 110:119.0 111:47.0 112:6.0 113:53.0 114:46.0 115:358.0 116:598.0 117:2905.0 118:489.0 119:1172.0 120:880.0 121:800.0 122:154.0 123:154.0 124:66.0 125:11.0 128:134.0 129:150…	444899	C00219	YZXBAPSDXZZRGB-DOFZRALJSA-N	41356	45700	54733	56209	52539	48307	57331	46090	36549	78011	45496	56948	65130	68688	36401	46529	45311	49611	32731	37409	30230	55970	43586	51195	55938	23339	38349	39471	42402	35499	41619	34168	37485	37036	34410	43630	42877	43973	38404	45600	33870	41227
arabitol	572730	103	372446	85:2758.0 86:4683.0 87:26719.0 88:20528.0 89:94804.0 90:8837.0 91:4319.0 92:198.0 93:1522.0 94:1182.0 95:1716.0 96:1028.0 97:4394.0 98:1729.0 99:13063.0 101:82300.0 102:12277.0 103:768966.0 104:72837.0 105:37260.0 106:1894.0 107:887.0 108:631.0 109:712.0 110:1444.0 111:10142.0 112:1314.0 113:15331.0 114:2643.0 115:20427.0 116:31686.0 117:283728.0 118:29774.0 119:27052.0 120:1795.0 121:1501.0 122:…	94154	C01904	HEBKCHPVOIAQTA-QWWZWVQMSA-N	1011	8060	7095	4781	9398	12051	10752	12374	11456	6915	5883	1146	8829	11493	10472	1643	15253	14991	9027	12001	12396	6319	8287	9803	4150	4387	6379	1157	6106	9020	5082	4374	9226	5117	6103	7989	7986	1564	14037	7285	10773	10610
alpha-aminoadipic acid	573295	260	125502	85:5171.0 86:2872.0 87:1853.0 88:805.0 89:1528.0 90:266.0 91:249.0 92:126.0 93:125.0 94:122.0 95:131.0 96:1290.0 97:581.0 98:6263.0 99:3004.0 100:22245.0 101:4204.0 102:2216.0 103:6429.0 104:717.0 105:691.0 106:54.0 107:157.0 108:1397.0 109:428.0 110:436.0 111:454.0 112:1270.0 113:1070.0 114:2235.0 115:12931.0 116:5935.0 117:5889.0 118:1058.0 119:1156.0 120:208.0 122:78.0 123:104.0 124:144.0 125:…	92136	C00956	OYIFNHCXNCRBQI-BYPYZUCNSA-N	1311	1168	1801	2072	1472	2441	2102	1499	2018	1666	1422	1403	1400	2504	1957	1564	240	2417	1628	2186	1817	1850	1993	1775	524	363	592	2391	2578	2777	1315	3159	2554	794	785	714	1823	1991	3838	730	947	1074
alanine	244189	116	2	85:3158.0 86:13644.0 87:4068.0 88:3439.0 89:983.0 90:196.0 91:253.0 93:372.0 94:6680.0 95:665.0 97:207.0 98:1020.0 99:805.0 100:24444.0 101:7141.0 102:7827.0 103:18348.0 104:1762.0 105:2019.0 107:860.0 110:602.0 112:751.0 113:917.0 114:4190.0 115:4871.0 116:395401.0 117:48488.0 118:16494.0 119:2692.0 120:172.0 127:1339.0 128:5915.0 129:862.0 130:2771.0 131:6829.0 132:2965.0 133:10359.0 134:1720.0…	5950	C00041	QNAYBMKLOCPYGJ-REOHCLBHSA-N	156436	85157	81253	182492	79722	138068	112549	96806	95566	160527	147005	81902	152828	132852	125448	160774	165592	133620	149449	114080	134924	74447	31275	102055	130772	85681	114565	41464	80638	141960	136754	151469	134705	47418	131496	148286	183519	42282	180676	135332	58601	96142
adenosine-5-monophosphate	1041375	315	26719	85:696.0 86:186.0 91:22.0 93:9.0 94:366.0 95:1191.0 97:483.0 98:151.0 99:737.0 101:1386.0 102:66.0 106:322.0 107:85.0 108:1903.0 109:373.0 111:385.0 112:345.0 113:986.0 114:85.0 115:885.0 116:368.0 119:38.0 120:49.0 121:622.0 123:185.0 125:488.0 126:42.0 127:526.0 129:4373.0 130:530.0 131:161.0 133:3619.0 134:404.0 135:4104.0 136:4066.0 137:529.0 138:164.0 139:179.0 140:1369.0 141:702.0 142:982.0…	6083	C00020	UDMBCSSLTHHNCD-KQYNXXCUSA-N	23368	15786	11115	10652	10239	18676	13093	11801	20690	13828	3404	15247	16523	8250	14885	18098	15226	15700	17057	18447	12847	13717	7429	15219	10400	10745	9928	13713	15632	10318	9292	9415	19963	12084	9424	10346	14231	2345	12493	19036	15230	11354
adenosine	918039	236	290	85:353.0 86:112.0 89:208.0 95:41.0 98:54.0 99:460.0 100:35.0 101:439.0 102:88.0 103:2553.0 104:236.0 105:110.0 109:159.0 111:217.0 113:236.0 115:473.0 116:284.0 117:469.0 119:106.0 120:28.0 126:71.0 129:719.0 130:43.0 131:300.0 132:124.0 133:869.0 134:103.0 135:182.0 136:60.0 137:23.0 138:121.0 139:38.0 142:46.0 143:329.0 144:32.0 145:58.0 147:1456.0 148:317.0 149:320.0 151:23.0 153:75.0 155:49.0…	60961	C00212	OIRDTQYFTABQOQ-KQYNXXCUSA-N	23226	69020	116474	21781	236139	37739	69775	162431	55178	27430	90224	56988	30594	162583	49446	33891	84592	33763	10112	79662	38751	18994	141340	68756	15808	38877	48919	24851	54078	69388	43335	101624	43005	34550	34358	36967	41894	152339	54162	35974	100461	57236
adenine	646534	264	1764	85:258.0 92:26.0 93:169.0 98:13.0 99:241.0 100:98.0 102:99.0 104:48.0 110:149.0 111:262.0 112:6.0 116:64.0 122:1.0 124:60.0 126:21.0 129:21.0 130:276.0 137:10.0 138:43.0 139:12.0 144:218.0 148:39.0 149:1110.0 150:48.0 152:17.0 153:364.0 157:26.0 158:2.0 160:15.0 162:52.0 164:56.0 165:208.0 166:57.0 167:27.0 180:42.0 192:582.0 202:3.0 205:36.0 206:131.0 219:65.0 221:9.0 223:14.0 225:69.0 226:52.0 …	190	C00147	GFFGJBXGBJISGV-UHFFFAOYSA-N	3991	4523	4798	3977	7750	3104	5189	6963	6473	5053	6366	4263	5590	8117	4981	4518	6254	4493	4073	6250	4163	5006	7752	5313	3200	3288	3845	3095	5004	4552	3603	5552	4488	3734	4494	3879	4395	5460	5021	3993	1648	4038
aconitic acid	586815	229	29	85:823.0 86:194.0 87:662.0 88:337.0 89:711.0 90:119.0 91:200.0 93:1018.0 94:224.0 95:1683.0 96:1733.0 97:6038.0 98:1174.0 99:1242.0 100:178.0 101:600.0 102:310.0 103:1548.0 104:242.0 105:655.0 107:259.0 108:172.0 109:241.0 110:546.0 111:911.0 112:674.0 113:694.0 115:1207.0 116:392.0 117:2280.0 118:273.0 119:1093.0 120:174.0 121:326.0 122:39.0 123:487.0 124:76.0 125:294.0 126:191.0 127:456.0 128:2…	643757	C00417	GTZCVFVGUGFEME-IWQZZHSRSA-N	450	629	568	581	694	689	569	459	307	548	541	656	512	616	564	321	652	643	409	499	590	391	532	614	452	430	450	427	422	737	286	737	566	392	413	538	426	646	663	339	528	398
5-methoxytryptamine	864466	174	284	86:1203.0 87:181.0 88:92.0 90:42.0 92:34.0 95:29.0 100:628.0 101:65.0 102:70.0 105:49.0 110:34.0 112:50.0 115:39.0 117:67.0 118:56.0 121:41.0 124:29.0 130:92.0 131:54.0 132:79.0 135:54.0 150:31.0 155:19.0 158:46.0 159:57.0 172:30.0 174:4979.0 175:869.0 176:366.0 202:87.0 204:33.0 205:32.0 206:13.0 211:21.0 212:12.0 217:34.0 218:39.0 222:50.0 223:29.0 225:17.0 228:24.0 231:36.0 233:36.0 235:29.0 2…	1833	C05659	JTEJPPKMYBDEMY-UHFFFAOYSA-N	1714	1784	1622	1867	1206	1421	624	1144	1605	1603	910	1067	3008	886	1069	1985	857	1516	2240	1751	1605	2070	938	1764	711	655	942	1298	1180	990	1312	877	1246	1163	676	706	1490	859	937	1210	868	1363
5-hydroxy-3-indoleacetic acid	777606	290	31552	95:15.0 101:72.0 106:26.0 134:100.0 141:29.0 142:43.0 145:9.0 146:79.0 154:6.0 168:12.0 172:17.0 174:37.0 184:6.0 186:85.0 187:14.0 188:4.0 196:11.0 198:9.0 200:12.0 202:266.0 203:46.0 204:40.0 214:15.0 216:53.0 217:147.0 218:82.0 226:9.0 234:29.0 244:6.0 247:17.0 260:59.0 264:1.0 274:15.0 288:59.0 289:8.0 290:2213.0 291:624.0 292:226.0 293:29.0 304:17.0 325:60.0 328:3.0 335:2.0 340:53.0 364:26.0…	1826	C05635	DUUGKQCEGZLZNO-UHFFFAOYSA-N	747	846	624	1445	572	629	435	955	621	1356	733	847	1532	538	502	1086	667	627	1166	539	660	1141	853	597	736	406	543	889	489	588	755	500	680	900	690	779	1008	705	368	786	324	484
5'-deoxy-5'-methylthioadenosine	967036	236	21821	85:99.0 86:132.0 94:26.0 96:62.0 99:123.0 100:70.0 101:24.0 105:120.0 111:44.0 112:105.0 113:82.0 114:27.0 115:34.0 121:46.0 122:14.0 123:36.0 126:141.0 129:197.0 130:26.0 134:23.0 137:43.0 138:17.0 141:16.0 142:14.0 143:9.0 145:27.0 147:46.0 149:28.0 151:2.0 155:2.0 157:5.0 162:54.0 163:36.0 164:9.0 165:196.0 167:14.0 169:374.0 170:80.0 171:39.0 173:30.0 175:661.0 176:140.0 177:69.0 179:27.0 185…	439176	C00170	WUUGFSXJNOTRMR-IOSLPCCCSA-N	867	1592	1216	1472	2184	846	834	1286	1146	1112	919	1321	1147	1123	850	727	1001	1441	882	1745	1463	1085	696	1073	509	1011	607	851	1578	1078	736	1341	508	526	944	569	1071	1196	575	535	1408	682
3-phosphoglycerate	610734	227	1667	85:3431.0 86:914.0 87:3880.0 88:915.0 89:5026.0 90:691.0 91:1326.0 92:1132.0 93:2666.0 94:226.0 95:1037.0 96:384.0 97:379.0 98:1535.0 99:3192.0 100:1292.0 101:64790.0 102:7687.0 103:9445.0 104:1320.0 105:3744.0 106:1380.0 107:1485.0 108:512.0 109:573.0 110:30.0 111:263.0 112:119.0 113:943.0 114:479.0 115:8290.0 116:19606.0 117:11090.0 118:1967.0 119:6002.0 120:1081.0 121:3497.0 122:403.0 123:1251…	724	C00597	OSJPPGNTCRNQQC-UHFFFAOYSA-N	604	708	444	859	1607	556	550	1124	1274	672	631	291	549	1309	366	617	494	1260	1384	815	525	1140	490	755	1088	1702	1140	611	1179	864	760	2239	627	1722	697	925	679	1174	568	608	1150	827
3-hydroxy-3-methylglutaric acid	521554	247	32000	85:626.0 88:16.0 99:275.0 100:730.0 101:73.0 102:61.0 103:177.0 105:4.0 109:1920.0 110:105.0 111:74.0 112:83.0 113:58.0 114:82.0 115:2396.0 116:497.0 117:648.0 119:126.0 122:1.0 128:36.0 129:150.0 131:335.0 133:955.0 134:20.0 135:5.0 140:38.0 141:84.0 142:47.0 144:16.0 147:3623.0 148:545.0 149:525.0 150:59.0 151:23.0 157:174.0 159:95.0 163:168.0 164:7.0 170:7.0 171:247.0 172:45.0 183:513.0 184:30…	1662	C03761	NPOAOTPXWNWTSH-UHFFFAOYSA-N	701	390	493	735	164	470	468	430	342	785	489	485	633	498	407	502	519	543	720	488	563	324	262	682	595	306	322	567	533	505	542	203	478	654	192	677	475	424	118	520	457	250
3,4-dihydroxyphenylacetic acid	625046	179	32204	85:28.0 86:102.0 87:5.0 89:63.0 90:1.0 91:12.0 92:18.0 93:81.0 94:23.0 95:280.0 96:478.0 97:77.0 98:92.0 99:17.0 104:301.0 107:13.0 109:25.0 110:87.0 117:55.0 118:1.0 119:43.0 128:53.0 131:119.0 133:167.0 134:73.0 135:15.0 136:3.0 137:13.0 139:14.0 141:26.0 147:242.0 149:231.0 151:8.0 161:17.0 163:69.0 164:8.0 166:5.0 169:14.0 170:12.0 171:29.0 176:18.0 177:22.0 178:57.0 179:2366.0 180:295.0 181:…	547	C01161	CFFZDZCDUFSOFZ-UHFFFAOYSA-N	155	199	2907	190	367	687	68	442	466	185	476	940	169	246	399	191	901	292	181	336	1725	162	281	782	114	316	367	169	343	245	355	534	915	109	417	362	152	532	345	107	218	1915
2-monoolein	941794	129	84531	85:232.0 87:211.0 88:58.0 89:445.0 91:823.0 92:128.0 93:916.0 94:354.0 95:1224.0 96:388.0 97:243.0 98:63.0 99:217.0 101:1656.0 102:154.0 103:14217.0 104:1223.0 105:902.0 107:335.0 108:145.0 109:395.0 110:153.0 111:102.0 112:25.0 113:248.0 114:23.0 115:284.0 116:221.0 117:652.0 119:259.0 120:34.0 121:300.0 122:28.0 123:125.0 124:65.0 125:21.0 128:32.0 129:8919.0 130:1155.0 131:1582.0 132:109.0 133…	5319879		UPWGQKDVAURUGE-KTKRTIGZSA-N	4854	4628	6074	4895	6175	4304	5972	10321	4929	5946	7823	4741	6069	7259	6521	6089	973	6308	6040	5760	5730	5399	4747	6611	4741	3297	5477	4371	4745	4670	4842	2526	4905	5332	7268	4070	4347	14463	5769	4204	1620	6484
2-ketoadipic acid	331841	100	106429	86:100.0 89:3200.0 90:80.0 91:164.0 96:632.0 97:157.0 98:88.0 99:519.0 100:3977.0 101:130.0 102:35.0 103:128.0 113:15.0 119:659.0 126:23.0 127:1733.0 128:221.0 130:144.0 131:88.0 135:18.0 142:11.0 145:19.0 147:308.0 148:58.0 152:11.0 156:9.0 163:14.0 164:20.0 168:16.0 169:15.0 183:18.0 185:15.0 202:9.0 208:17.0 214:22.0 217:65.0 218:28.0 230:12.0 231:37.0 233:26.0 244:18.0 251:16.0 252:18.0 254:7…	71	C00322	FGSBNBBHOZHUBO-UHFFFAOYSA-N	10502	7165	123450	6367	10989	136020	8456	9544	11149	8080	7539	192114	9687	14037	12783	8362	9835	8921	10297	164237	7352	9625	154928	4790	5413	73068	9037	7663	7848	156163	11126	158278	167138	5307	4037	5161	9012	4354	9623	150554	3342	8108
2-hydroxyglutaric acid	506306	247	2000	85:987.0 86:115.0 99:30.0 101:119.0 103:121.0 105:91.0 115:9.0 116:84.0 117:39.0 129:3826.0 130:487.0 131:370.0 132:6.0 133:412.0 134:38.0 146:11.0 147:1685.0 148:252.0 149:537.0 150:24.0 157:1113.0 158:97.0 159:129.0 163:13.0 172:4.0 184:12.0 203:612.0 204:140.0 217:9.0 218:20.0 231:219.0 247:1048.0 248:174.0 249:17.0 349:124.0 350:3.0 354:11.0 477:11.0 479:1.0	43	C02630	HWXBTNAVRSUOJR-UHFFFAOYSA-N	3615	8763	9682	7440	473	10851	8502	6825	8230	5657	4488	9311	7356	7115	8971	6559	12293	9411	4619	8811	11720	6741	7168	9012	4215	4982	7678	7323	7559	10787	5528	5652	10934	5426	7563	7589	7053	6653	13273	5541	7222	10504
1-monostearin	959214	203	648	85:2387.0 86:245.0 88:342.0 89:880.0 90:108.0 91:126.0 93:404.0 94:183.0 95:2259.0 96:306.0 97:2167.0 98:609.0 99:768.0 100:91.0 101:4087.0 102:436.0 103:4290.0 104:462.0 105:416.0 106:95.0 107:246.0 108:39.0 109:1410.0 110:130.0 111:1003.0 112:196.0 113:337.0 114:74.0 115:511.0 116:2218.0 117:3517.0 118:444.0 119:328.0 120:48.0 121:179.0 122:22.0 123:677.0 124:97.0 125:278.0 128:153.0 129:4761.0…	24699	D01947	VBICKXHEKHSIBG-UHFFFAOYSA-N	1197	1525	820	1621	1360	1197	1719	1991	3787	1527	1414	1427	1124	2461	1038	1096	996	1836	1735	3204	1551	2821	778	875	735	885	995	951	1270	898	1004	1141	883	972	1011	811	831	1224	1203	935	1341	1266
1-monopalmitin	900644	371	391871	85:3051.0 86:1.0 87:217.0 88:553.0 89:1186.0 90:64.0 94:336.0 95:2990.0 96:87.0 97:1809.0 98:645.0 99:1106.0 101:5698.0 102:617.0 103:4448.0 104:447.0 105:471.0 109:1280.0 111:804.0 113:313.0 115:292.0 116:2917.0 117:3820.0 118:377.0 121:148.0 122:78.0 123:492.0 124:109.0 125:482.0 128:132.0 129:4579.0 130:808.0 131:2381.0 132:1264.0 133:2875.0 134:541.0 135:93.0 137:479.0 138:41.0 139:102.0 140:…	14900		QHZLMUACJMDIAE-UHFFFAOYSA-N	915	1274	270	1597	1998	461	1412	1646	1398	1750	1155	1865	880	1995	943	306	888	1944	1207	2084	1069	1318	1343	1109	1897	1632	1852	969	1673	1342	1384	1768	1110	1422	1340	1055	1004	1583	907	1190	1234	730
1,5-anhydroglucitol	632918	217	171285	85:3071.0 86:461.0 87:660.0 88:778.0 89:4239.0 93:66.0 94:369.0 97:1353.0 98:407.0 99:2106.0 102:1632.0 103:18691.0 104:1497.0 105:1592.0 106:221.0 108:111.0 109:230.0 110:178.0 111:1535.0 112:298.0 114:366.0 115:3648.0 116:3447.0 117:2075.0 118:1333.0 119:1915.0 120:236.0 125:266.0 127:1017.0 128:194.0 129:15313.0 130:2681.0 131:6113.0 132:96.0 133:12489.0 135:1239.0 136:193.0 137:131.0 138:16.0…	64960	C07326	MPCAJMNYNOGXPB-SLPGGIOYSA-N	5207	6963	4935	4848	5186	5661	6123	8086	6488	4362	3909	4539	7021	8470	7424	5248	6535	6108	5037	6267	4506	5804	8246	7166	2511	1117	2321	4570	5023	3463	3674	3324	3863	1463	3522	939	4472	3437	3017	6108	5420	6121
1,2-anhydro-myo-inositol	651472	318	16557	85:790.0 86:151.0 87:1307.0 88:8.0 90:93.0 91:58.0 95:305.0 97:198.0 98:63.0 99:708.0 101:2297.0 102:106.0 103:7446.0 104:505.0 109:190.0 110:51.0 111:679.0 112:156.0 113:813.0 116:1127.0 119:592.0 124:1.0 125:76.0 126:241.0 127:578.0 129:10841.0 131:3376.0 132:122.0 133:9161.0 134:1359.0 135:672.0 137:79.0 138:32.0 139:109.0 140:12.0 141:333.0 142:319.0 143:2694.0 144:231.0 146:121.0 147:30131.0…	119054		ZHMWOVGZCINIHW-FTYOSCRSSA-N	746	969	562	791	744	794	756	701	855	1030	665	676	931	895	591	825	824	752	503	570	623	780	682	694	421	356	458	588	693	573	719	629	750	826	417	418	615	655	664	644	732	785
509528	703963	318	509528	87:1334.0 89:268.0 99:1997.0 100:1448.0 101:1056.0 103:9343.0 105:301.0 113:830.0 114:419.0 115:364.0 119:1027.0 121:65.0 126:532.0 127:1059.0 129:4512.0 130:611.0 131:1548.0 133:8080.0 134:374.0 135:1011.0 136:259.0 141:349.0 142:445.0 143:1410.0 144:552.0 147:30126.0 148:5580.0 149:2655.0 150:532.0 152:256.0 156:164.0 157:1318.0 167:124.0 170:328.0 175:455.0 177:251.0 179:34.0 181:77.0 183:159.…				27126	22523	17105	33936	26243	23227	22397	26426	21459	43679	25393	24200	25728	21962	19658	28550	20185	21464	26132	19094	18940	41619	24886	32116	6881	4353	4390	12213	14278	8876	13990	12696	11003	10138	883	7084	5457	11238	12332	23261	21744	19490
471797	446789	351	471797	86:4816.0 87:12825.0 88:1484.0 95:419.0 96:567.0 100:7120.0 101:6269.0 102:2427.0 104:911.0 105:2149.0 106:206.0 113:1854.0 115:2291.0 116:1330.0 117:8305.0 119:1736.0 120:165.0 131:6295.0 132:8093.0 133:5022.0 141:903.0 144:803.0 145:280.0 147:50894.0 148:6059.0 149:7035.0 150:404.0 158:704.0 159:94.0 160:3273.0 161:1803.0 162:965.0 163:391.0 164:221.0 166:148.0 168:160.0 189:2525.0 190:1460.0 1…				341	567	468	664	748	593	628	361	502	659	255	403	692	127	251	1055	455	826	264	639	836	447	467	487	215	457	421	499	406	474	338	584	239	529	150	441	420	332	107	388	196	312
470973	446933	160	470973	85:1881.0 86:12730.0 87:15002.0 88:1624.0 89:960.0 91:493.0 99:521.0 100:6818.0 102:4540.0 104:1270.0 105:682.0 107:300.0 113:1754.0 114:1337.0 117:12840.0 118:3056.0 119:4325.0 124:108.0 129:352.0 131:23387.0 132:10493.0 133:8948.0 144:72.0 145:1008.0 146:1831.0 147:63550.0 149:1009.0 151:425.0 158:1786.0 159:824.0 160:27085.0 161:2029.0 162:2519.0 172:199.0 174:269.0 177:1283.0 188:3453.0 189:3…				890	1570	2140	1750	460	1560	1803	1237	1408	1417	821	1578	1621	932	805	2520	1399	2428	1397	1712	1807	1129	1083	1264	920	1076	805	1324	1222	1370	614	1318	791	1063	755	1329	1100	963	125	1115	1419	992
470261	165784	144	470261	85:6676.0 86:57786.0 87:11156.0 88:2766.0 97:537.0 98:33595.0 99:3167.0 100:91392.0 101:16418.0 102:100107.0 103:8693.0 104:3116.0 107:127.0 112:2172.0 113:156.0 114:35046.0 115:8861.0 116:11792.0 117:575.0 118:984.0 122:143.0 123:237.0 124:307.0 126:803.0 128:11227.0 129:2167.0 130:3362.0 140:226.0 142:7697.0 143:1681.0 144:652502.0 145:88250.0 146:22161.0 156:6624.0 157:1222.0 158:189716.0 159:…				717434	240003	15398	9201	2185318	5626	5724	374607	1615071	88221	781829	341756	410847	2379396	456315	6300	1018503	21135	29997	1140335	43985	247463	117583	1014050	843730	584610	670672	1499577	346014	316996	375884	2767	1177156	441248	722825	740056	5803	143747	920070	64250	2120447	692761
425770	197252	144	425770	85:191.0 86:1718.0 87:2801.0 88:14013.0 90:789.0 91:1805.0 96:105.0 97:636.0 98:157.0 99:440.0 100:11651.0 101:1767.0 102:201.0 108:112.0 113:337.0 114:851.0 116:22731.0 117:6622.0 118:1420.0 127:165.0 129:820.0 135:73.0 138:104.0 143:1447.0 144:20026.0 145:1648.0 147:455.0 158:37.0 159:1356.0 168:211.0 183:54.0 230:29.0 232:14.0 238:29.0 241:63.0 288:11.0 300:29.0 313:9.0 325:17.0 330:15.0 332:2…				141080	93264	186770	106893	113968	135546	160658	34924	134213	109514	96766	125156	109666	94622	100457	143156	136076	126408	95857	123228	137518	119579	96829	107814	90121	65452	25797	81324	107104	84916	79577	90383	105786	83898	72554	88395	122140	93481	98207	109367	110116	122831
422265	277813	117	422265	85:6224.0 86:14701.0 87:28173.0 88:13266.0 89:5396.0 98:2097.0 99:72130.0 100:144966.0 101:28691.0 102:8861.0 106:1283.0 114:5298.0 116:6002.0 117:563293.0 118:52073.0 119:21429.0 130:6071.0 134:2915.0 148:8203.0 168:285.0 171:3967.0 172:146.0 173:224.0 183:258.0 186:203.0 189:1829.0 191:13774.0 192:2539.0 204:1584.0 216:114.0 225:30.0 233:2714.0 290:37.0 294:46.0 304:33.0 330:83.0 364:35.0 376:7…				57137	53447	29655	45325	49261	53097	52035	49575	41512	72008	48590	74087	66612	60305	54271	33425	45834	35919	75433	50013	46397	77021	26760	62264	47799	27915	35298	48053	50962	65218	53418	35973	53820	38057	29849	51646	37924	43954	62032	48953	39660	68827
419275	366132	217	419275	88:303.0 89:383.0 90:105.0 91:447.0 96:197.0 99:308.0 101:235.0 104:103.0 105:38.0 107:39.0 108:66.0 109:44.0 110:1078.0 111:880.0 112:202.0 114:208.0 115:438.0 116:149.0 118:283.0 119:111.0 122:86.0 125:46.0 126:78.0 127:124.0 128:17.0 129:1270.0 130:494.0 131:516.0 134:2181.0 136:98.0 137:142.0 139:64.0 143:1448.0 144:253.0 145:197.0 147:1533.0 148:147.0 149:444.0 151:294.0 152:109.0 153:133.0 …				708	1522	427	682	1536	815	554	2397	1573	1074	4103	492	931	2101	671	716	771	609	1038	1682	479	686	2387	718	542	999	573	619	1916	601	746	3062	704	461	1929	631	259	673	880	993	2243	260
408463	196351	104	408463	85:1945.0 86:3277.0 87:2676.0 88:4755.0 89:129541.0 90:10731.0 91:5908.0 92:302.0 96:2027.0 100:5637.0 101:876.0 102:2772.0 103:4228.0 104:92362.0 105:9468.0 106:3745.0 107:283.0 114:52.0 115:2335.0 116:1342.0 117:14253.0 118:2722.0 119:45889.0 120:4558.0 121:1849.0 124:163.0 129:656.0 130:84.0 131:2893.0 132:623.0 133:9740.0 134:1445.0 135:893.0 140:106.0 143:186.0 144:76.0 145:678.0 146:242.0 1…				115845	133025	143026	130946	158821	132476	143851	102824	132752	103688	79698	136083	133785	89562	61102	45408	92025	149312	140869	140074	150725	71627	80934	136513	60581	83055	50603	117885	129660	129571	102853	107288	61308	104518	61421	102083	104130	95098	21306	88207	119944	114214
408428	515039	171	408428	85:1587.0 86:495.0 88:198.0 89:129.0 94:135.0 96:515.0 97:82.0 98:702.0 99:1906.0 101:379.0 108:125.0 109:105.0 110:370.0 111:121.0 112:845.0 113:1244.0 114:191.0 115:458.0 117:399.0 120:145.0 124:185.0 125:97.0 126:650.0 128:420.0 129:386.0 132:552.0 133:653.0 134:588.0 135:267.0 136:172.0 137:99.0 138:163.0 140:339.0 141:203.0 142:9531.0 143:1386.0 145:255.0 147:5218.0 150:180.0 154:1389.0 155:…				2591	2781	4368	4859	4843	3174	3306	2051	2885	4924	2982	4747	3379	3281	3217	5033	4343	4062	3885	3338	4370	1673	1801	4208	3650	2670	4201	3963	2696	3046	3378	2972	2911	2971	3288	2149	4114	1058	3119	4301	3726	3172
407208	199334	154	407208	85:1526.0 86:25006.0 87:2067.0 89:128523.0 90:13140.0 91:8146.0 92:5560.0 94:3206.0 96:4240.0 98:12156.0 100:8386.0 101:3755.0 102:3909.0 103:5685.0 104:94906.0 105:12916.0 106:33443.0 109:412.0 110:534.0 111:1435.0 112:1823.0 113:948.0 114:4809.0 116:1807.0 117:10406.0 118:3477.0 119:53864.0 120:6901.0 121:5208.0 124:2666.0 126:413635.0 127:16363.0 128:132174.0 129:11340.0 132:7196.0 133:7020.0 …				4415	9370	9651	10373	5097	8930	11675	8758	13809	11019	11363	1774	12395	16641	4267	6540	9518	11893	10734	7976	11747	12305	4949	3998	6379	8300	7195	12145	9163	7991	9653	3120	8472	9903	7068	6594	1404	8794	8734	8388	10376	9982
404192	513758	203	404192	86:1087.0 87:701.0 89:10942.0 90:1375.0 91:897.0 92:234.0 93:224.0 95:81.0 97:276.0 99:1236.0 100:1787.0 101:579.0 102:733.0 103:952.0 105:371.0 109:48.0 113:8239.0 114:1810.0 115:813.0 116:1852.0 117:636.0 119:293.0 120:211.0 122:175.0 123:150.0 127:284.0 128:817.0 129:758.0 130:896.0 131:1644.0 132:506.0 133:543.0 138:44.0 140:608.0 144:1053.0 145:410.0 146:1135.0 150:110.0 153:285.0 156:3437.0…				560	446	170	458	373	500	647	705	507	757	414	261	847	504	375	371	571	549	1100	512	569	722	314	694	1401	478	910	555	395	350	447	197	414	1019	759	1559	334	395	569	613	343	712
404164	750167	191	404164	85:262.0 94:80.0 95:453.0 99:161.0 100:308.0 102:156.0 104:93.0 105:148.0 113:119.0 114:132.0 115:1078.0 116:573.0 123:208.0 124:150.0 127:85.0 128:78.0 131:829.0 132:189.0 133:736.0 137:10.0 139:47.0 140:73.0 142:278.0 144:46.0 147:4593.0 148:257.0 149:713.0 150:20.0 151:60.0 152:17.0 156:178.0 157:55.0 163:32.0 168:36.0 169:94.0 170:183.0 171:39.0 179:60.0 182:104.0 184:26.0 186:115.0 188:103.0…				975	1285	892	1293	2320	898	752	2011	1799	1166	999	1501	748	1764	582	853	702	646	667	1315	907	1077	1260	880	883	1654	456	1032	1731	448	822	1233	422	154	989	193	855	910	521	1085	1438	1325
403523	1025003	217	403523	86:311.0 87:576.0 88:313.0 89:1999.0 90:874.0 91:12106.0 92:1333.0 93:713.0 94:1694.0 95:1047.0 99:443.0 100:184.0 101:1703.0 102:354.0 103:2224.0 104:459.0 105:4578.0 106:522.0 111:782.0 112:186.0 114:64.0 115:4480.0 116:1231.0 117:2472.0 118:504.0 119:28584.0 120:4865.0 121:912.0 123:44.0 125:319.0 126:102.0 127:158.0 128:60.0 129:3059.0 130:10108.0 131:2510.0 132:642.0 133:1487.0 134:263.0 135…				238	186	183	142	155	167	118	189	231	220	240	414	208	330	162	218	140	272	256	138	259	251	258	205	151	456	651	810	593	307	599	331	602	454	473	758	519	342	182	84	165	199
401883	540241	117	401883	86:660.0 88:312.0 93:2682.0 95:4006.0 96:820.0 97:2382.0 99:1550.0 101:2424.0 102:349.0 103:943.0 111:906.0 113:480.0 115:695.0 116:1982.0 117:63202.0 118:6822.0 119:3567.0 121:1578.0 127:541.0 129:6518.0 130:719.0 131:2722.0 132:1012.0 133:2327.0 134:446.0 139:1858.0 140:699.0 141:141.0 146:271.0 147:8190.0 149:5046.0 150:660.0 151:655.0 154:225.0 170:298.0 171:625.0 173:102.0 185:112.0 187:130.…				1962	1597	903	1410	2394	1369	2542	1432	2980	1418	1970	1576	2290	2683	2370	2127	2299	1121	2443	1010	757	2626	2205	2095	966	1449	2666	2200	1807	937	1999	354	2304	1325	1851	1529	1377	1690	1149	1476	1518	2041
399721	571643	191	399721	86:136.0 87:742.0 90:121.0 94:92.0 98:2395.0 99:859.0 101:415.0 103:4130.0 106:51.0 109:138.0 114:338.0 115:346.0 116:1199.0 117:308.0 124:127.0 126:288.0 127:111.0 128:1182.0 129:1503.0 131:1679.0 132:331.0 133:2063.0 134:330.0 140:91.0 141:85.0 142:670.0 144:381.0 147:14924.0 148:2327.0 149:1654.0 150:158.0 154:349.0 158:121.0 159:869.0 163:108.0 168:79.0 170:865.0 173:303.0 176:49.0 182:1164.0…				10325	26862	8891	13936	47343	8346	6250	52755	49923	22192	49552	16903	4874	63578	5243	9720	11519	8359	5896	26080	10802	11133	31128	13606	3464	16677	4094	14555	26922	5971	5921	26895	11674	2643	22977	3129	11452	41836	15578	18562	30064	21759
391890	303863	126	391890	85:2584.0 86:4761.0 87:2077.0 88:2207.0 90:1964.0 92:6363.0 93:3919.0 94:1231.0 96:3375.0 97:14053.0 98:6369.0 100:1032.0 104:502.0 105:1439.0 106:13516.0 107:4749.0 108:4159.0 109:1454.0 110:29249.0 111:2142.0 112:844.0 113:1243.0 114:2480.0 115:530.0 116:2620.0 117:3877.0 118:3601.0 120:952.0 121:545.0 122:87.0 125:391.0 126:64198.0 127:55136.0 128:2186.0 130:2649.0 132:999.0 134:23898.0 135:35…				8965	10542	10206	11691	11260	4071	10868	12175	10048	10828	9341	8981	12824	1564	3145	15010	1477	11005	1314	8916	10583	12120	8522	9387	8451	6813	6793	9840	10022	8288	8935	7033	6709	7253	6277	6495	8835	657	6007	8105	8351	9374
391851	277865	142	391851	85:16034.0 88:3988.0 89:725.0 92:29.0 96:92.0 98:1394.0 99:2722.0 100:16505.0 101:8993.0 102:1547.0 107:194.0 108:194.0 110:200.0 111:232.0 112:721.0 114:558.0 116:845.0 117:17882.0 118:2751.0 119:1764.0 120:140.0 121:267.0 124:142.0 126:949.0 127:59.0 129:1185.0 130:3871.0 131:3466.0 132:716.0 134:576.0 135:1189.0 140:583.0 142:23149.0 144:997.0 145:1388.0 146:245.0 148:4486.0 149:2660.0 150:127…				47841	70079	33984	44007	90953	12755	34691	65427	75132	37830	133467	51974	51544	101252	41676	45393	28130	38937	40937	74439	43789	41595	81804	37781	34794	46907	24392	34444	73297	32160	31752	70363	29142	29923	64651	27027	45568	91683	32248	43326	68715	35895
390198	459090	155	390198	85:327.0 86:922.0 87:525.0 89:229.0 90:81.0 93:232.0 94:105.0 95:206.0 97:269.0 98:716.0 99:549.0 100:2474.0 101:419.0 102:299.0 103:1732.0 105:355.0 106:197.0 108:147.0 110:339.0 111:559.0 112:936.0 113:515.0 114:454.0 115:522.0 116:279.0 117:539.0 118:206.0 119:304.0 123:77.0 128:232.0 129:176.0 130:657.0 131:1174.0 132:380.0 133:1495.0 134:145.0 136:109.0 137:82.0 138:78.0 139:4704.0 140:579.0…				16783	6997	7890	8572	4876	9116	9451	8090	10063	9804	19386	6666	6347	12506	8633	5297	8980	9082	9105	7110	9382	9741	9756	7573	20940	8775	16843	4141	6913	3924	5409	4801	9577	16515	14668	18459	9741	6765	7623	10249	5832	10258
390135	628121	214	390135	87:188.0 89:2734.0 91:6304.0 92:815.0 93:6789.0 94:3810.0 97:93.0 99:143.0 100:645.0 101:395.0 103:8639.0 104:713.0 105:871.0 106:57.0 107:1544.0 112:221.0 113:217.0 114:109.0 115:411.0 116:208.0 117:3285.0 118:420.0 119:810.0 120:9008.0 121:7743.0 122:645.0 126:72.0 128:142.0 129:2689.0 130:1094.0 131:730.0 132:117.0 133:1634.0 134:206.0 135:281.0 137:88.0 142:30.0 143:279.0 144:66.0 145:91.0 14…				9384	8906	8201	20116	20307	11425	18916	9342	5580	10757	13742	21437	14085	9733	23098	12295	17381	14376	8906	20496	9761	14979	10875	12360	8016	5216	6049	7166	16503	7520	1522	9599	6527	5210	4145	7596	11115	14171	20287	7271	8208	25307
387765	701058	88	387765	86:3849.0 87:2795.0 88:48503.0 89:2274.0 90:1916.0 98:603.0 99:1528.0 100:6870.0 101:1136.0 102:377.0 104:262.0 105:176.0 112:2340.0 114:456.0 115:1320.0 116:2620.0 117:2569.0 120:355.0 122:115.0 125:202.0 126:227.0 127:408.0 132:497.0 136:461.0 139:160.0 141:174.0 142:874.0 143:585.0 144:145.0 152:178.0 153:254.0 154:243.0 155:342.0 156:340.0 158:170.0 161:261.0 168:596.0 169:619.0 170:1939.0 17…				2884	3376	2762	3294	3959	926	3027	5179	1385	3392	2817	3263	4168	5986	3498	8032	2962	5408	5108	5289	3767	3819	3984	3466	6962	3706	6466	1836	8273	4556	670	1732	5487	4170	7939	2923	4611	5395	360	3808	4029	7831
386902	622741	218	386902	85:6188.0 86:1615.0 87:3696.0 88:1790.0 89:14654.0 90:1539.0 91:2542.0 92:258.0 93:648.0 94:856.0 95:1170.0 96:3460.0 97:715.0 98:1647.0 99:9826.0 100:7898.0 101:11676.0 102:3020.0 103:26240.0 104:3409.0 105:1710.0 106:270.0 107:197.0 108:1515.0 109:795.0 110:1912.0 111:3151.0 112:1140.0 113:8729.0 114:4976.0 115:6882.0 116:8693.0 117:38793.0 118:4767.0 119:5474.0 120:699.0 121:556.0 122:849.0 12…				2740	3634	2371	2959	4273	2930	3026	4237	3995	4174	3166	2910	3677	3844	2908	3316	2993	3408	1784	3800	2178	3819	4109	2887	1560	498	2591	2778	3982	2475	2339	4064	2664	3438	3721	3577	2333	3900	3096	2819	4555	2363
386901	657562	205	386901	85:3542.0 86:129.0 87:1122.0 88:490.0 89:5443.0 90:428.0 91:1022.0 92:471.0 94:55.0 96:1074.0 97:1433.0 98:81.0 99:896.0 100:493.0 101:4829.0 102:634.0 103:14991.0 104:1672.0 105:1071.0 111:494.0 112:114.0 113:622.0 114:153.0 115:1560.0 116:2998.0 117:17276.0 118:2096.0 119:120.0 120:228.0 126:160.0 127:501.0 128:614.0 129:9468.0 130:1234.0 131:2962.0 132:552.0 133:8600.0 134:963.0 135:747.0 136:…				7241	6017	4543	8676	3592	6019	7224	5684	5804	7870	4835	5330	8113	4357	6505	9543	7304	5578	7066	6160	4417	6478	1230	5813	12795	743	4143	7520	5020	2729	5607	3726	5859	8906	5486	3955	7267	27547	1037	7814	1417	915
385010	295593	86	385010	85:182.0 86:11676.0 90:197.0 91:322.0 93:986.0 95:605.0 96:567.0 97:237.0 98:58.0 99:189.0 101:2865.0 102:862.0 103:1258.0 105:489.0 110:605.0 115:53.0 116:2614.0 117:468.0 120:152.0 126:37.0 129:3159.0 135:226.0 142:146.0 143:59.0 146:637.0 147:3118.0 148:515.0 151:727.0 153:403.0 167:275.0 170:328.0 171:104.0 177:573.0 178:90.0 182:31.0 184:538.0 187:194.0 188:297.0 190:69.0 192:876.0 193:109.0…				8053	10316	3000	10580	18160	10246	10001	15428	9551	14553	12599	13755	10358	15059	4674	8049	10082	7132	9165	9549	6703	12445	11611	10547	14539	9746	10708	12052	13760	10494	8638	9221	9111	7002	11027	10168	8031	13524	11819	7374	9702	6690
384998	780402	202	384998	85:126012.0 86:44921.0 87:30721.0 88:21727.0 89:96444.0 90:9053.0 91:163319.0 92:38077.0 93:215461.0 94:106025.0 95:384002.0 96:371045.0 97:197520.0 98:151025.0 99:56980.0 100:18323.0 101:39603.0 102:12318.0 103:23315.0 104:7159.0 105:83503.0 106:17447.0 107:83035.0 108:60363.0 109:158476.0 110:130694.0 111:82408.0 112:32682.0 113:14302.0 114:5444.0 115:26464.0 116:141170.0 117:870373.0 118:55891…				4188	5284	5041	5741	7090	6251	6591	5887	4346	3734	3508	3908	5626	4542	4390	5288	6511	4935	5874	8644	7731	5345	7673	7522	8138	5511	7172	3298	4618	3945	3453	5265	3461	9282	9046	11597	7213	6002	5420	2427	3584	2143
382905	844730	259	382905	85:4802.0 87:1295.0 88:767.0 89:9132.0 90:896.0 97:7433.0 98:2380.0 99:2560.0 100:2644.0 101:8416.0 102:1912.0 103:33021.0 104:3309.0 105:3511.0 107:500.0 108:342.0 111:977.0 112:419.0 113:2200.0 114:1128.0 115:3548.0 116:6210.0 117:12483.0 118:1300.0 119:2215.0 123:174.0 125:445.0 126:585.0 127:2505.0 128:604.0 129:21329.0 130:3881.0 131:4076.0 132:2582.0 133:8718.0 134:1261.0 141:1263.0 142:126…				432	210	655	291	334	353	682	316	249	347	353	395	297	274	401	384	518	231	318	236	277	472	437	327	278	135	337	193	234	169	284	345	368	126	330	167	350	323	473	351	287	225
382600	611347	312	382600	85:1193.0 86:1369.0 87:703.0 88:602.0 89:1260.0 90:618.0 91:1321.0 92:2891.0 93:1460.0 94:649.0 95:1860.0 96:500.0 97:1428.0 98:262.0 99:557.0 100:8701.0 101:1829.0 102:810.0 103:7162.0 104:2976.0 105:592.0 106:1175.0 107:182.0 108:369.0 109:833.0 110:404.0 111:500.0 112:127.0 113:282.0 115:491.0 116:503.0 118:332.0 119:530.0 120:2744.0 121:923.0 122:590.0 123:1122.0 124:335.0 125:382.0 126:432.0…				215	256	115	179	401	326	222	317	398	238	262	183	247	1081	212	157	164	151	211	132	145	209	131	388	128	93	104	128	92	91	112	259	107	220	108	142	88	223	160	87	208	189
381425	488900	276	381425	85:27407.0 90:1685.0 91:3342.0 92:1047.0 93:1418.0 94:428.0 103:7580.0 104:1155.0 107:944.0 109:3023.0 116:10224.0 118:1178.0 122:391.0 124:773.0 129:11955.0 137:757.0 139:898.0 140:13951.0 141:2934.0 145:1662.0 146:5188.0 151:371.0 153:179.0 157:9739.0 158:74557.0 159:11550.0 160:4095.0 161:197.0 162:198.0 167:360.0 169:431.0 173:5758.0 180:103.0 181:446.0 186:22523.0 187:2253.0 188:1198.0 194:8…				31395	28845	27842	38135	16648	46835	41325	18557	20738	39978	12811	35584	39248	16483	25362	18231	33276	40750	36217	25771	34542	34904	10971	37097	42933	22215	37086	33214	22495	41827	28156	14805	34527	41674	23189	39519	27156	16997	37680	26784	14701	31631
380490	565427	244	380490	85:674.0 86:286.0 89:8524.0 90:297.0 91:401.0 95:379.0 97:196.0 99:379.0 100:854.0 101:1894.0 103:2941.0 104:675.0 105:599.0 108:268.0 113:742.0 116:1395.0 118:593.0 119:478.0 123:126.0 124:131.0 129:1074.0 131:1274.0 133:1052.0 139:398.0 140:397.0 142:912.0 144:476.0 145:1043.0 146:248.0 148:534.0 150:98.0 151:121.0 153:167.0 155:595.0 156:620.0 157:215.0 158:106.0 161:161.0 168:87.0 169:342.0 1…				1289	1148	1911	1215	1396	1327	759	954	854	1308	1413	934	1111	1660	694	841	929	703	894	752	785	640	841	952	1305	679	1924	612	1033	1748	547	641	907	2784	1109	2929	735	1253	3104	851	1945	974
379807	658666	205	379807	89:813.0 99:778.0 101:183.0 103:1942.0 111:170.0 112:172.0 117:1445.0 124:55.0 125:341.0 140:98.0 143:130.0 147:3405.0 155:365.0 160:591.0 161:154.0 167:88.0 169:88.0 170:115.0 175:132.0 178:66.0 179:466.0 205:1943.0 206:154.0 233:86.0 236:31.0 244:684.0 245:75.0 257:60.0 261:43.0 262:43.0 269:31.0 272:47.0 273:33.0 278:42.0 280:33.0 289:25.0 291:65.0 307:42.0 310:47.0 316:30.0 318:37.0 320:87.0 …				7241	5652	4543	8676	427	5834	7224	5684	5652	7870	1246	5330	8113	4357	6505	9543	7304	2567	7066	6307	4433	5056	7044	5423	12795	743	4143	7520	4922	2729	5607	3726	5859	8906	5486	3955	5440	27547	1037	9287	1417	6481
379781	422639	174	379781	86:3132.0 87:565.0 96:210.0 103:419.0 106:106.0 107:181.0 113:306.0 114:407.0 116:466.0 120:164.0 122:144.0 128:423.0 133:1248.0 136:233.0 137:127.0 142:103.0 147:3329.0 148:897.0 150:61.0 151:300.0 152:265.0 158:435.0 162:62.0 166:133.0 172:186.0 174:3980.0 175:814.0 176:359.0 179:75.0 181:183.0 186:200.0 193:524.0 195:187.0 207:471.0 208:155.0 211:247.0 215:52.0 228:408.0 229:129.0 230:44.0 231…				2023	6406	5942	6942	6503	4797	2176	2137	1288	3177	2659	6402	1938	2390	1580	1593	2042	5272	1756	5213	6144	1457	1486	1424	2306	4453	1791	1517	5249	8995	1607	4524	1852	290	2388	382	4275	1535	562	2533	7683	2073
379380	639454	205	379380	87:268.0 90:891.0 92:171.0 93:370.0 98:123.0 102:551.0 109:121.0 112:237.0 114:196.0 115:845.0 118:1375.0 119:629.0 120:269.0 126:525.0 132:442.0 133:11509.0 134:1277.0 141:104.0 143:519.0 144:220.0 148:2852.0 150:292.0 153:220.0 154:201.0 159:184.0 161:249.0 162:100.0 165:241.0 172:1751.0 173:183.0 174:1256.0 179:74.0 183:36.0 185:1033.0 190:251.0 191:223.0 197:88.0 200:97.0 205:4977.0 206:407.0…				1651	1230	891	1614	2455	866	1147	1417	1848	1803	2131	1115	2904	2261	1334	2028	1261	1510	2182	1640	1331	1535	1132	1074	1624	942	1286	2242	3548	1079	1323	627	861	3871	1611	6839	1103	3603	3737	963	1437	1996
379327	325564	278	379327	100:3728.0 119:149.0 145:88.0 160:1233.0 162:196.0 171:4435.0 172:890.0 173:882.0 188:135.0 190:327.0 206:77.0 231:230.0 240:63.0 250:162.0 263:47.0 278:1350.0 289:51.0 299:75.0 317:27.0 376:22.0 384:34.0 396:16.0 401:35.0 421:28.0 451:27.0 487:20.0				1609	882	615	766	1031	319	1693	3026	2800	2674	2809	429	1995	4347	1460	1556	1472	1219	2017	1210	1206	790	1925	1577	1374	973	1264	723	437	732	1343	1402	1537	549	1843	1636	829	1680	358	1579	1001	1681
378843	558517	247	378843	93:350.0 97:153.0 99:356.0 100:5852.0 101:1236.0 106:98.0 108:142.0 109:708.0 112:1833.0 115:982.0 116:601.0 117:2654.0 119:342.0 142:1700.0 143:575.0 146:290.0 148:1522.0 149:957.0 150:81.0 156:707.0 157:421.0 158:460.0 159:9109.0 160:556.0 162:502.0 163:429.0 174:1497.0 176:241.0 177:143.0 181:80.0 183:313.0 186:730.0 190:85.0 204:769.0 217:56.0 218:2353.0 219:715.0 224:59.0 229:174.0 231:336.0…				165	405	294	233	846	323	286	458	598	410	787	334	278	494	215	390	336	343	312	625	351	232	857	350	294	369	278	287	240	280	238	705	254	393	424	407	365	492	338	306	727	282
378529	345454	158	378529	113:1806.0 119:11611.0 158:35724.0 160:686.0 198:1034.0 202:643.0 260:96.0 267:1693.0 284:3641.0 295:453.0 312:131.0 367:73.0 494:59.0				11990	14493	11018	16817	21276	15673	14225	16233	14471	25471	28275	14938	15028	26597	13266	12022	13997	17233	11966	16509	16824	8540	21360	13254	19010	12717	16300	11421	17387	18144	11132	20757	13272	14528	20837	20985	17197	19962	17652	14964	18220	12067
378287	277771	142	378287	94:68.0 106:83.0 124:71.0 141:165.0 142:8804.0 147:17220.0 149:1413.0 156:467.0 157:1079.0 173:94.0 204:120.0 227:47.0 228:59.0 252:65.0 274:27.0 276:31.0 330:29.0 355:171.0 381:48.0 451:22.0 463:13.0 484:10.0 486:28.0 491:28.0				49176	70079	33984	45319	90953	42066	34691	65427	74574	64542	127704	52574	50973	87703	41872	45610	39661	38937	43106	74439	43789	41983	81804	38205	35322	45257	24231	34444	73297	34432	31752	74914	32508	29923	64651	27867	45568	86211	34560	43024	77188	35895
378195	295326	212	378195	88:303.0 93:1165.0 94:133.0 101:1061.0 103:638.0 104:279.0 108:129.0 109:91.0 119:107.0 121:243.0 124:65.0 129:268.0 130:934.0 131:583.0 139:264.0 147:4890.0 148:1084.0 149:1116.0 151:60.0 167:183.0 178:181.0 179:49.0 181:612.0 195:202.0 211:2159.0 212:851.0 213:234.0 219:48.0 225:250.0 237:469.0 253:510.0 255:48.0				451	577	574	626	422	462	616	431	287	438	171	246	461	558	303	650	214	603	585	402	586	962	326	534	230	265	398	460	399	395	422	377	175	440	213	373	424	359	392	416	367	421
377384	703712	393	377384	85:645.0 90:147.0 95:452.0 97:249.0 102:285.0 103:9020.0 110:146.0 113:61.0 115:644.0 117:1981.0 118:490.0 119:534.0 126:187.0 127:417.0 129:990.0 132:235.0 133:1022.0 134:645.0 135:662.0 141:297.0 143:947.0 144:439.0 146:210.0 147:17366.0 149:2554.0 151:169.0 159:329.0 162:131.0 164:69.0 165:146.0 166:56.0 169:242.0 170:120.0 175:586.0 179:102.0 185:91.0 186:85.0 189:1565.0 190:633.0 199:60.0 20…				1833	2404	1771	2811	3578	2059	1617	3312	2245	3224	2870	2478	1789	3491	1533	2054	2022	1797	1824	1969	1804	1946	3240	692	1529	1358	1051	1742	1574	1636	1683	2138	1485	1142	1178	1264	1594	2026	1674	1970	2950	1378
377315	476011	113	377315	85:831.0 86:224.0 90:154.0 95:336.0 100:528.0 102:367.0 106:200.0 113:4430.0 114:471.0 124:79.0 131:226.0 148:175.0 149:74.0 151:107.0 157:63.0 169:91.0 172:173.0 178:53.0 186:301.0 205:53.0 208:164.0 209:119.0 221:267.0 223:102.0 245:43.0 255:46.0 256:55.0 261:76.0 262:116.0 268:347.0 269:65.0 270:58.0 280:40.0 362:25.0 389:31.0 417:45.0 453:37.0 491:55.0				6815	7268	5513	7660	6858	7145	7588	6553	7178	10619	6225	7944	7406	6268	5976	4810	7021	6541	9327	5152	6266	10830	4838	7701	7251	5197	5464	7180	6281	4288	5743	4408	5147	7534	7394	7272	5008	5443	6621	8456	6640	8710
377252	555348	244	377252	85:802.0 89:4304.0 90:487.0 91:358.0 97:249.0 99:288.0 103:4714.0 105:220.0 111:500.0 112:888.0 119:317.0 123:119.0 126:535.0 127:345.0 134:119.0 137:79.0 157:404.0 164:69.0 174:570.0 175:170.0 186:227.0 189:228.0 195:73.0 197:60.0 215:324.0 221:131.0 224:35.0 230:66.0 239:57.0 244:942.0 245:424.0 246:115.0 259:62.0 260:30.0 274:142.0 275:379.0 290:23.0 296:33.0 300:49.0 320:63.0 321:25.0 325:50.…				1322	876	1488	881	1553	1325	673	850	870	1178	1323	1034	1123	1479	620	633	834	418	668	682	690	527	665	468	1051	543	1636	622	859	1755	514	614	877	2701	577	2501	442	1763	2874	334	1873	1018
376972	558584	159	376972	88:610.0 95:281.0 105:502.0 112:231.0 122:192.0 128:265.0 136:198.0 138:40.0 141:142.0 142:651.0 143:138.0 145:184.0 146:933.0 148:750.0 154:97.0 158:1236.0 159:3068.0 160:876.0 162:236.0 163:222.0 170:81.0 180:67.0 193:132.0 198:38.0 201:148.0 216:195.0 218:763.0 219:83.0 220:110.0 222:64.0 223:57.0 227:321.0 228:156.0 232:653.0 233:69.0 235:58.0 241:65.0 245:255.0 246:907.0 259:26.0 267:67.0 27…				3083	5510	3829	4011	13701	2522	3491	6305	9205	4420	10637	2946	3274	8454	2698	4158	2961	2482	2546	9062	2800	2998	14088	3630	4278	6372	2975	3942	6801	3192	2521	10969	3125	4639	7870	4259	4751	10833	4332	3436	11644	2769
376951	774737	235	376951	86:830.0 87:539.0 88:488.0 92:207.0 94:102.0 95:367.0 96:729.0 98:1067.0 99:2138.0 100:1786.0 101:1012.0 102:209.0 103:557.0 104:136.0 110:387.0 113:8914.0 114:752.0 115:1133.0 116:760.0 117:756.0 118:208.0 120:99.0 124:516.0 125:929.0 126:108.0 127:318.0 128:116.0 129:1242.0 130:2288.0 131:1029.0 136:117.0 140:234.0 141:284.0 142:421.0 143:464.0 144:1101.0 146:386.0 147:5525.0 148:968.0 149:483.…				8169	4957	8324	5735	1832	5147	3536	5470	7146	4865	13560	7822	2295	3752	4049	22391	10020	4536	2462	9610	6873	673	12406	4675	268	2277	619	2529	6299	7385	1981	8695	5656	349	2609	721	10948	7764	11214	6435	9569	6950
376838	526509	160	376838	86:1221.0 87:944.0 100:11584.0 102:2875.0 105:267.0 112:87.0 116:5316.0 117:2600.0 118:280.0 120:129.0 132:2011.0 134:216.0 137:162.0 139:283.0 142:2299.0 144:560.0 151:103.0 156:2679.0 159:1162.0 160:4753.0 161:660.0 166:73.0 174:1523.0 176:186.0 182:73.0 186:267.0 201:162.0 203:74.0 205:171.0 206:621.0 215:201.0 216:1319.0 228:44.0 234:254.0 238:32.0 240:54.0 245:192.0 247:82.0 253:60.0 259:162…				893	1797	1280	1148	9218	1416	920	2162	2168	658	2654	2144	937	2104	878	939	1162	993	714	1865	884	999	3359	983	919	1232	771	1477	5170	883	745	2225	978	943	1759	1075	1112	3453	1296	1043	7480	956
376823	395008	278	376823	86:7537.0 89:4979.0 92:123.0 94:344.0 98:316.0 99:2050.0 102:5344.0 104:3103.0 105:3837.0 110:130.0 114:9655.0 115:4927.0 117:19653.0 119:2605.0 120:1181.0 121:767.0 123:92.0 126:115.0 128:654.0 129:1698.0 131:13347.0 132:6693.0 133:13990.0 134:2266.0 135:4557.0 137:133.0 141:416.0 142:1378.0 144:382.0 146:4523.0 147:52113.0 148:6417.0 149:4695.0 155:246.0 159:826.0 161:964.0 162:1549.0 163:3595.…				2636	1812	1582	3161	1220	2838	2755	1656	1188	3440	2267	1427	2836	2089	2197	1594	184	2425	2262	1797	2926	940	1884	1626	2613	1093	2238	1584	1563	2889	2088	1977	2865	2236	2314	2524	3858	1403	3631	3096	1147	868
376821	345574	158	376821	87:35353.0 88:19109.0 89:30582.0 92:2849.0 93:5770.0 94:831.0 97:610.0 102:22973.0 108:1165.0 110:569.0 111:455.0 112:1074.0 113:2294.0 116:5344.0 118:14408.0 126:1325.0 127:5017.0 128:3569.0 140:2076.0 142:3323.0 148:31644.0 149:21288.0 156:330.0 157:330.0 158:97158.0 159:11769.0 160:4641.0 170:1083.0 171:4197.0 172:640.0 173:4024.0 201:330.0 206:11440.0 224:701.0 230:342.0 231:1018.0 232:2756.0…				11990	13772	11018	16196	20450	15673	14068	16233	14471	25471	28275	14938	15028	26597	13266	12297	13997	17233	11509	16509	14413	8540	21360	13254	19010	12717	16300	11421	17387	18144	11132	20757	13272	14528	20837	20985	17197	19962	17652	14964	18220	12067
370342	300370	139	370342	87:467.0 90:210.0 91:108.0 92:1210.0 93:320.0 94:96.0 96:49.0 97:3238.0 98:949.0 106:2832.0 109:323.0 113:449.0 114:771.0 117:114.0 119:26.0 120:40.0 122:18.0 126:20731.0 127:13201.0 128:488.0 133:50.0 136:74.0 137:79.0 138:488.0 139:12935.0 140:5081.0 141:256.0 143:203.0 145:65.0 146:90.0 154:134.0 155:17.0 160:39.0 163:159.0 168:90.0 180:48.0 181:36.0 183:1093.0 185:71.0 197:20.0 198:24.0 210:3…				5402	5953	6245	3333	6727	5461	6304	7407	4880	6866	5387	6242	7108	8047	4213	9062	169	6264	7006	5672	6028	6671	5634	5867	186	3775	137	5900	6041	3845	3728	5497	4115	5743	3783	187	6153	4122	4132	5498	106	5413
370223	773174	227	370223	85:2111.0 86:1654.0 87:1789.0 88:1245.0 89:2565.0 90:476.0 91:1360.0 92:383.0 93:1514.0 94:800.0 95:1372.0 96:438.0 97:912.0 98:1854.0 99:2007.0 100:4892.0 101:3095.0 102:1048.0 103:5417.0 104:559.0 105:1396.0 106:803.0 107:1281.0 108:663.0 109:8044.0 110:929.0 111:2940.0 112:889.0 113:3439.0 114:1312.0 115:2603.0 116:2148.0 117:2323.0 118:354.0 119:2058.0 120:315.0 121:1052.0 122:272.0 123:773.0…				53644	44914	74131	48359	65708	57952	80525	41642	75100	51223	52399	58600	50197	56394	49414	52256	58347	51084	44352	64027	53029	48977	65798	55642	38567	33827	42148	35723	52640	42212	31388	59949	47450	40946	52083	51080	51753	61989	51859	46312	48295	51137
360661	170243	200	360661	86:1794.0 87:811.0 88:5384.0 89:9907.0 90:1854.0 91:4397.0 92:1189.0 93:246.0 94:282.0 96:3684.0 99:122.0 100:1272.0 102:2825.0 104:1222.0 105:977.0 107:1999.0 108:8549.0 109:433.0 110:3952.0 111:813.0 113:438.0 114:465.0 116:6397.0 117:1653.0 118:1283.0 119:2627.0 120:1450.0 121:485.0 122:254.0 123:1607.0 124:704.0 125:2050.0 126:327.0 127:712.0 128:180.0 130:1992.0 131:1965.0 134:4289.0 135:754…				2372	26107	15162	17866	26331	27892	502	488	1565	839	2661	30183	838	3613	745	748	888	16828	534	13862	13455	1060	706	1016	1397	11309	752	874	27582	15067	579	12743	1560	959	881	309	12612	399	687	421	12967	524
360155	887974	387	360155	85:26705.0 86:2946.0 87:345345.0 88:28070.0 89:29304.0 90:2228.0 91:2502.0 93:5497.0 94:1942.0 95:14205.0 96:4350.0 97:39694.0 98:15796.0 99:7232.0 100:8837.0 101:54301.0 102:8054.0 103:61210.0 104:6469.0 105:8450.0 106:1732.0 107:4632.0 108:1313.0 109:6207.0 110:2947.0 111:15664.0 112:2674.0 113:6279.0 114:7407.0 115:16075.0 116:11340.0 117:15286.0 118:1732.0 119:5829.0 120:433.0 121:5289.0 122:…				902	771	280	4579	1760	512	389	1365	1101	1980	1001	305	1467	1924	516	2141	384	784	1524	1051	433	937	1205	607	6303	1614	1015	1255	1483	1032	1980	3468	565	2956	2585	1762	1661	2706	754	543	1916	1052
360148	470717	179	360148	87:452.0 88:665.0 89:2180.0 90:188.0 92:235.0 96:626.0 99:595.0 101:2726.0 103:14717.0 104:4840.0 105:7450.0 106:1308.0 109:139.0 110:633.0 112:167.0 113:576.0 115:900.0 116:1204.0 117:11287.0 118:1539.0 119:1290.0 120:458.0 122:528.0 127:328.0 129:4327.0 130:411.0 131:1716.0 133:5428.0 134:3427.0 135:825.0 136:13707.0 137:1522.0 138:640.0 143:1342.0 147:24658.0 148:4258.0 149:3070.0 150:248.0 15…				66645	48583	37819	54813	3228	41463	2355	68333	7162	78494	77862	6031	72861	73345	45384	62579	8299	36230	59278	48306	37194	1812	3532	54904	64175	35474	55428	64928	39543	46968	55970	48811	48838	49968	62053	62652	3373	64791	2547	69565	52024	34089
360147	572384	218	360147	85:4717.0 86:733.0 87:7505.0 88:434.0 89:1466.0 90:260.0 91:1424.0 94:255.0 95:831.0 99:2290.0 100:31327.0 101:4862.0 102:3741.0 103:14172.0 104:1453.0 105:733.0 109:96.0 111:145.0 112:683.0 113:1012.0 114:1668.0 115:1579.0 116:2488.0 117:5658.0 118:666.0 119:785.0 121:252.0 126:267.0 127:564.0 128:2724.0 129:10851.0 130:324.0 131:2583.0 132:275.0 133:3444.0 134:809.0 135:450.0 136:177.0 137:326.…				1457	1745	1501	2169	3028	2923	2027	2181	2326	1881	1925	1695	1765	2537	2398	2222	659	2838	1861	2806	2656	1757	1977	1967	844	751	1347	1694	1914	1018	1277	2386	238	1131	1378	994	1856	2370	3687	1360	1997	2063
356941	343519	174	356941	85:2148.0 86:14705.0 87:983.0 88:1082.0 90:270.0 91:276.0 97:246.0 98:717.0 100:15183.0 101:3073.0 105:1231.0 109:934.0 113:214.0 114:1772.0 116:3005.0 117:23514.0 118:1247.0 119:2059.0 120:507.0 124:60.0 129:8268.0 130:2736.0 131:8240.0 132:6601.0 133:10428.0 135:1205.0 143:1044.0 144:516.0 145:2213.0 146:712.0 154:101.0 157:521.0 173:839.0 174:33984.0 175:6780.0 176:2036.0 180:145.0 181:514.0 1…				64814	54274	61895	94204	72674	46416	76997	71737	37486	98982	134724	66335	70218	96702	53443	79032	70630	46862	69906	44349	55971	89283	61704	58095	116255	70644	85807	102497	48705	75220	102655	79467	87814	126409	73717	82927	65309	102612	85060	69602	59364	91504
354254	494866	200	354254	88:627.0 89:1053.0 90:155.0 91:314.0 93:1894.0 94:627.0 95:661.0 96:2420.0 97:59.0 100:580.0 101:828.0 102:166.0 103:1039.0 104:107.0 105:279.0 106:59.0 108:1944.0 109:165.0 110:10245.0 111:1291.0 114:528.0 115:310.0 116:538.0 118:144.0 119:167.0 120:145.0 124:140.0 126:337.0 129:248.0 130:66.0 132:168.0 133:680.0 134:216.0 135:260.0 138:159.0 141:108.0 142:1663.0 143:740.0 144:707.0 145:121.0 14…				141	308	184	311	237	225	145	343	263	292	171	227	259	171	267	399	211	309	224	224	164	183	158	218	129	281	284	115	188	298	187	201	183	415	194	464	102	71	165	159	244	101
353586	635110	373	353586	87:127.0 101:1767.0 102:281.0 103:2258.0 104:206.0 105:157.0 113:257.0 115:116.0 121:88.0 129:99.0 130:42.0 131:1022.0 132:151.0 133:757.0 135:285.0 147:2178.0 148:383.0 149:325.0 150:49.0 151:63.0 163:185.0 167:53.0 178:29.0 179:23.0 181:38.0 183:29.0 191:591.0 192:25.0 193:505.0 194:100.0 195:26.0 196:52.0 197:78.0 198:66.0 199:34.0 201:55.0 203:209.0 207:1280.0 209:235.0 211:466.0 212:86.0 218…				644	498	206	352	519	440	581	624	485	444	363	388	738	498	161	253	209	397	757	379	377	952	137	376	408	355	302	586	510	331	436	283	173	350	289	356	278	258	213	318	307	414
351288	587927	228	351288	99:1222.0 102:136.0 110:262.0 113:8501.0 114:2014.0 129:4536.0 130:13967.0 131:2971.0 132:1332.0 141:889.0 147:31806.0 148:3955.0 149:2000.0 150:160.0 155:346.0 156:385.0 157:546.0 158:193.0 160:186.0 162:147.0 171:7972.0 172:1602.0 173:966.0 176:185.0 182:147.0 186:395.0 187:1571.0 188:1036.0 190:1574.0 197:88.0 198:278.0 200:2960.0 201:1236.0 202:95.0 203:161.0 204:1140.0 206:194.0 213:257.0 21…				1053	416	416	644	386	267	1083	769	629	988	518	303	511	410	959	578	775	482	1289	585	632	1400	594	438	1080	162	523	566	2336	469	1159	1892	641	651	168	1311	632	330	325	1145	329	361
351222	250484	245	351222	85:8116.0 92:1253.0 94:509.0 96:318.0 97:548.0 98:1550.0 99:11644.0 103:2632.0 105:1536.0 106:345.0 107:7115.0 108:1443.0 109:249.0 110:564.0 111:2036.0 112:394.0 113:3835.0 115:43380.0 116:17673.0 117:4269.0 124:105.0 125:695.0 126:917.0 127:7145.0 128:2134.0 129:1818.0 132:3958.0 138:126.0 139:3480.0 140:821.0 141:3018.0 142:1238.0 143:2019.0 144:1875.0 145:786.0 151:395.0 152:254.0 153:172.0 1…				2624	1674	1226	1632	1648	1217	1668	2194	2006	3028	1922	1843	3081	2368	1719	2628	1831	1289	2613	1289	1167	3127	1788	1753	2038	890	1317	2841	1701	1333	2470	1205	1755	1903	1593	1726	1600	2156	1187	2758	655	2306
351039	690680	191	351039	85:3527.0 86:1117.0 87:1628.0 88:781.0 91:486.0 92:961.0 93:674.0 94:656.0 95:1028.0 96:6698.0 98:798.0 99:1607.0 100:2198.0 101:2022.0 102:869.0 103:12905.0 104:887.0 105:976.0 108:738.0 113:836.0 115:1781.0 116:7361.0 117:5175.0 118:760.0 119:684.0 123:619.0 124:7742.0 127:643.0 128:607.0 129:11764.0 130:2206.0 131:6332.0 133:6979.0 134:1383.0 135:1188.0 136:614.0 139:1012.0 142:1957.0 143:1170…				24987	51722	21574	30983	56620	25549	13102	55501	57579	45214	44083	52654	19240	58058	13401	18418	21785	20513	19856	40958	23028	24011	39478	27869	2538	21459	7368	41930	53915	17209	15644	41895	35705	2792	33349	3901	27650	44918	36726	40255	41380	60466
348773	368714	112	348773	87:675.0 90:231.0 91:314.0 92:202.0 93:120.0 94:310.0 95:200.0 96:280.0 97:1492.0 98:1116.0 99:1465.0 101:891.0 102:865.0 104:379.0 105:196.0 106:304.0 107:3888.0 109:125.0 112:20905.0 113:1081.0 116:1633.0 117:10384.0 118:4459.0 119:674.0 120:758.0 121:441.0 125:161.0 126:5314.0 129:945.0 130:1444.0 131:958.0 132:3984.0 134:3105.0 137:487.0 138:330.0 139:664.0 140:464.0 143:879.0 144:262.0 145:1…				2069	3126	1192	1874	6686	1908	1037	6208	4096	2753	5757	2261	1404	6141	838	1247	1476	947	1299	3411	1118	1650	4428	1431	893	2086	738	2224	4864	1222	1093	3765	1650	969	3451	982	1611	6318	1786	1750	5446	2118
347728	607683	334	347728	86:8191.0 87:1328.0 88:808.0 94:169.0 97:992.0 98:210.0 100:3295.0 102:765.0 104:1828.0 105:503.0 110:468.0 111:155.0 112:750.0 118:945.0 119:295.0 120:219.0 122:212.0 125:121.0 128:937.0 130:2863.0 131:1182.0 132:578.0 134:668.0 139:132.0 142:424.0 144:287.0 146:418.0 147:1666.0 148:399.0 149:753.0 150:72.0 151:939.0 152:312.0 153:367.0 154:82.0 155:329.0 156:169.0 157:107.0 158:878.0 160:128.0 …				1057	461	1943	420	832	997	1547	503	1024	918	1111	596	923	792	785	621	1239	719	485	667	707	238	1690	936	730	420	953	828	394	573	409	705	1319	868	484	308	794	908	1037	690	910	568
347607	278158	100	347607	85:207.0 86:8187.0 87:282.0 90:451.0 91:305.0 93:7751.0 95:3232.0 98:503.0 99:627.0 100:40245.0 101:4259.0 102:2840.0 113:519.0 114:507.0 115:538.0 117:287.0 120:557.0 122:521.0 123:465.0 124:514.0 130:2081.0 134:280.0 136:374.0 137:324.0 142:570.0 143:336.0 150:808.0 155:444.0 158:408.0 173:427.0 174:19833.0 175:3561.0 176:1811.0 183:188.0 188:321.0 211:300.0 214:103.0 228:145.0 229:230.0 246:27…				44832	32964	21409	26529	37658	27033	99519	62899	24624	51496	49004	14396	62708	52891	50921	78184	65258	24684	79091	35288	26290	65236	52996	73478	43530	19943	45391	65783	33755	27532	50276	29602	47570	28539	22912	46693	8423	39653	35538	65799	30936	70970
346242	217106	85	346242	85:102373.0 88:2834.0 94:680.0 95:1004.0 96:602.0 97:473.0 98:6389.0 99:9283.0 101:849.0 105:429.0 108:164.0 110:270.0 111:961.0 112:5441.0 113:11890.0 117:25997.0 118:2547.0 125:355.0 126:2473.0 127:8735.0 128:2204.0 135:947.0 138:102.0 140:452.0 145:408.0 147:32191.0 148:5889.0 149:3411.0 150:240.0 151:1933.0 153:124.0 155:258.0 156:426.0 163:97.0 170:1690.0 171:157.0 184:183.0 190:2094.0 191:5…				24625	18806	18739	20799	26964	19735	22063	25292	23343	25410	26289	20249	28322	33139	17992	23112	14806	23514	25956	17587	21274	18266	16350	21173	14529	15109	15972	24265	22225	15416	18926	20170	17589	12844	18685	18434	17960	14721	19262	15593	18685	25059
345580	306299	126	345580	86:333.0 88:401.0 89:437.0 90:251.0 92:236.0 96:72.0 97:1751.0 99:455.0 106:2006.0 109:40.0 114:592.0 118:152.0 125:32.0 126:13622.0 127:8550.0 128:254.0 134:101.0 138:114.0 139:8154.0 140:2506.0 172:131.0 174:111.0 175:33.0 183:649.0 187:67.0 218:170.0 226:337.0 309:25.0				1130	1340	10206	1236	11260	8571	1407	12175	10048	10828	1293	8981	1449	1564	6752	15010	7888	11005	1430	9101	10583	1432	5464	9811	4212	6813	4393	1081	10022	8288	8935	8820	6709	8794	6477	6495	9695	910	6739	9074	7957	1273
345278	722179	122	345278	85:896.0 86:785.0 89:106.0 90:992.0 92:165.0 93:546.0 94:7684.0 95:1045.0 96:279.0 97:615.0 98:411.0 99:326.0 100:427.0 101:403.0 102:117.0 103:965.0 104:163.0 108:448.0 110:1526.0 111:189.0 112:440.0 113:82.0 114:176.0 115:186.0 116:1282.0 117:677.0 118:162.0 121:164.0 122:6184.0 123:603.0 124:352.0 125:123.0 126:125.0 127:329.0 128:373.0 129:2544.0 130:712.0 131:455.0 133:538.0 136:87.0 138:152…				717	752	375	734	1247	316	500	489	1351	679	1185	817	868	1280	503	847	749	596	976	781	432	784	989	677	149	424	168	827	1034	622	869	876	628	269	635	168	556	1103	805	1004	966	1126
345011	504597	141	345011	85:1021.0 97:301.0 98:261.0 99:2770.0 125:370.0 139:187.0 140:663.0 141:22575.0 142:2045.0 144:1447.0 166:1383.0 167:201.0 170:409.0 171:2179.0 174:109.0 181:119.0 182:57.0 196:543.0 207:654.0 209:758.0 210:80.0 212:4657.0 213:1320.0 226:366.0 271:66.0 313:116.0 333:216.0				18268	11384	6909	12658	4017	5718	10612	18835	17938	15937	23501	9043	22457	21702	12730	21301	12282	6797	15793	10721	8044	12270	15411	11484	8972	5711	7390	12551	11716	5075	15301	8228	11717	11501	13785	11362	11536	14237	15913	22057	8373	14853
344954	191544	156	344954	85:3597.0 86:7339.0 87:809.0 92:144.0 94:406.0 96:2622.0 97:1991.0 98:5684.0 99:6189.0 100:30755.0 101:3695.0 102:2228.0 110:882.0 112:4365.0 114:3032.0 115:18101.0 116:1501.0 117:789.0 124:254.0 126:3959.0 128:5646.0 129:829.0 140:2158.0 141:510.0 142:8927.0 143:1629.0 156:87080.0 157:12105.0 158:3663.0 159:282.0 170:1712.0 171:21228.0 172:3163.0 173:597.0 174:420.0 207:298.0 463:31.0				7157	7060	7607	9077	10608	9251	8869	9544	9499	9046	7957	8733	10414	12726	5383	8363	3446	11790	9619	7564	2934	7391	4665	9872	6454	6125	5994	6842	8531	8929	7927	5292	6764	8308	2616	4655	8569	3332	4492	6396	6656	8322
344754	378344	198	344754	86:291.0 88:254.0 89:922.0 95:148.0 96:243.0 99:1735.0 100:1402.0 102:298.0 110:665.0 112:56.0 115:218.0 123:81.0 124:88.0 126:327.0 127:416.0 134:1205.0 139:83.0 141:158.0 142:155.0 144:248.0 151:99.0 152:168.0 153:197.0 163:82.0 166:89.0 167:58.0 170:4499.0 171:706.0 172:270.0 179:142.0 180:79.0 183:73.0 184:564.0 196:49.0 198:7035.0 199:698.0 200:415.0 210:76.0 213:126.0 214:175.0 224:49.0 228…				897	593	441	648	481	494	767	1142	1013	720	837	597	1091	1059	584	680	658	503	1140	504	642	851	551	788	581	371	606	687	576	523	1052	498	555	787	575	434	464	751	657	598	449	782
342924	578352	173	342924	85:815.0 86:1662.0 87:667.0 88:374.0 89:862.0 90:3330.0 94:79.0 97:1021.0 98:1324.0 99:839.0 100:7057.0 101:1579.0 102:1514.0 103:1497.0 104:248.0 105:400.0 112:1204.0 113:1190.0 114:2240.0 115:1801.0 116:2908.0 117:1278.0 118:154.0 122:56.0 124:106.0 128:4881.0 130:1183.0 131:5857.0 132:1891.0 133:3468.0 135:487.0 139:2111.0 140:3201.0 141:510.0 142:593.0 143:296.0 144:886.0 145:1986.0 146:332.0…				564	623	432	619	562	481	371	485	717	653	494	550	943	480	428	558	565	846	971	585	782	739	383	767	830	620	728	588	368	178	459	440	369	1181	583	887	550	428	524	456	487	418
342565	660330	191	342565	85:509.0 86:119.0 87:174.0 94:66.0 97:100.0 98:83.0 99:325.0 100:339.0 101:222.0 102:215.0 103:1565.0 104:130.0 105:134.0 106:77.0 110:505.0 112:64.0 113:125.0 114:96.0 115:252.0 116:107.0 117:502.0 119:139.0 124:68.0 126:47.0 128:153.0 129:1091.0 130:251.0 131:1017.0 132:207.0 133:1361.0 134:165.0 135:105.0 138:80.0 140:202.0 141:49.0 142:347.0 143:84.0 144:30.0 145:74.0 146:87.0 147:10297.0 148…				2345	2442	1871	2426	5874	1846	1720	8430	8360	4220	9798	4610	1696	9795	1707	1881	2934	2185	1837	4051	3088	2792	7619	2618	586	2087	1114	2704	5729	1491	1345	6052	2818	754	4254	878	2378	7623	3755	1019	5651	5469
341973	460508	262	341973	85:2896.0 86:230.0 87:576.0 89:16409.0 90:545.0 91:1985.0 100:6369.0 101:162.0 102:2171.0 103:1270.0 105:600.0 112:51.0 114:981.0 115:1791.0 116:7821.0 117:2101.0 119:1216.0 123:60.0 126:349.0 128:425.0 130:7528.0 131:2606.0 132:686.0 133:5169.0 134:972.0 135:1316.0 138:81.0 140:96.0 142:351.0 143:419.0 144:4811.0 145:658.0 146:623.0 147:11161.0 148:1858.0 149:1521.0 156:2059.0 157:237.0 159:612.…				626	682	476	1068	1031	832	976	919	705	1124	188	638	1439	1253	866	1107	591	1122	1009	450	1050	454	541	1218	756	825	330	1206	520	893	806	828	505	984	590	1011	855	651	736	540	1021	817
341671	1062164	456	341671	85:893.0 89:786.0 91:2215.0 92:311.0 93:1680.0 94:737.0 95:2683.0 98:353.0 101:436.0 103:921.0 104:218.0 105:1971.0 107:1500.0 108:187.0 109:420.0 113:379.0 117:1642.0 118:162.0 119:2129.0 120:487.0 121:637.0 123:439.0 125:517.0 126:248.0 127:221.0 128:495.0 129:3731.0 131:1153.0 132:339.0 133:853.0 135:846.0 136:39.0 141:442.0 142:544.0 144:222.0 145:1788.0 146:222.0 149:1161.0 150:231.0 155:549…				475	425	649	421	753	390	801	442	536	396	503	697	501	310	505	474	558	475	409	467	306	564	306	488	404	416	709	751	600	1094	497	679	618	1365	368	1105	453	1121	2136	643	1972	516
328982	749775	187	328982	85:1639.0 86:1235.0 90:337.0 94:182.0 96:1199.0 98:845.0 99:5349.0 100:1483.0 101:493.0 102:386.0 106:194.0 109:465.0 111:8489.0 112:1191.0 113:10945.0 114:1403.0 115:1239.0 116:521.0 121:226.0 124:430.0 125:293.0 127:533.0 128:316.0 131:246.0 133:392.0 134:738.0 138:94.0 139:2021.0 140:1436.0 141:546.0 142:2994.0 143:862.0 144:229.0 146:82.0 147:6700.0 148:1433.0 149:1305.0 150:46.0 152:282.0 15…				453	324	248	278	705	221	184	301	756	472	3896	352	255	1080	81	359	299	464	248	211	317	548	1154	180	146	189	155	188	1287	155	192	1082	326	326	584	126	510	1559	337	404	1529	441
327614	485859	211	327614	86:4522.0 90:614.0 92:2005.0 93:964.0 96:1742.0 97:804.0 103:1935.0 104:636.0 105:1229.0 106:582.0 107:840.0 108:858.0 109:15466.0 110:1809.0 111:862.0 115:1987.0 119:1935.0 120:1331.0 121:1251.0 122:665.0 123:895.0 125:570.0 126:2326.0 132:864.0 133:16743.0 134:2689.0 135:6342.0 136:629.0 137:3221.0 138:601.0 139:4250.0 140:7801.0 142:2145.0 145:196.0 147:34778.0 148:8480.0 149:5674.0 150:1245.0…				525	1094	2333	2335	643	3844	757	184	423	405	421	1550	329	234	284	279	512	1506	409	812	1473	501	224	439	881	581	470	506	733	1912	253	457	613	714	235	540	984	196	500	434	534	339
327514	790226	138	327514	85:3347.0 86:1804.0 87:1751.0 88:1562.0 93:439.0 94:1242.0 96:535.0 98:1980.0 99:4146.0 100:1267.0 102:918.0 104:244.0 108:472.0 109:755.0 110:1008.0 111:3045.0 112:2311.0 113:2408.0 114:1821.0 122:351.0 125:504.0 127:2066.0 128:703.0 129:3390.0 130:982.0 133:467.0 137:376.0 138:53859.0 139:4666.0 140:995.0 141:708.0 142:711.0 144:502.0 151:4755.0 152:706.0 153:756.0 155:605.0 156:535.0 157:268.0…				658	610	569	622	774	723	370	497	530	443	848	776	749	641	460	939	512	742	796	603	661	664	944	719	415	250	432	641	372	446	796	668	481	752	616	196	801	598	387	874	359	567
327489	561228	110	327489	86:284.0 87:448.0 90:58.0 94:127.0 96:333.0 98:108.0 102:76.0 109:231.0 110:8270.0 111:150.0 116:531.0 121:39.0 123:57.0 130:271.0 134:377.0 136:102.0 137:187.0 138:28.0 139:476.0 150:118.0 151:64.0 152:109.0 155:874.0 156:84.0 164:90.0 165:104.0 166:862.0 167:88.0 174:755.0 175:137.0 177:381.0 178:39.0 180:42.0 184:426.0 200:74.0 205:196.0 208:42.0 212:57.0 213:22.0 215:9.0 220:12.0 228:262.0 22…				1120	597	1273	1290	418	934	1229	362	347	1006	389	624	1147	324	591	1686	1144	579	1100	728	650	466	836	898	1465	227	950	946	335	597	376	365	879	2452	640	1686	1306	309	1910	1167	592	243
317156	428569	122	317156	91:485.0 93:3608.0 94:36464.0 95:1659.0 96:363.0 99:194.0 102:145.0 103:1922.0 104:37360.0 105:37111.0 106:339360.0 107:25257.0 113:225.0 121:399.0 122:473626.0 123:34565.0 124:1165.0 162:46.0 164:76.0 174:75.0 184:423.0 206:86.0 226:29.0 238:53.0 347:59.0 453:46.0				2135	1125	569	1524	895	1056	1785	1904	938	2877	1183	1120	3200	1939	1460	643	1283	763	2666	899	799	3072	907	1778	2774	726	1483	1979	765	1614	1678	316	1009	1785	1172	2186	805	1301	1865	1739	141	910
316400	643230	156	316400	85:273.0 100:309.0 101:146.0 110:60.0 112:31.0 115:56.0 116:214.0 117:320.0 128:607.0 129:407.0 130:148.0 131:50.0 133:466.0 140:135.0 144:46.0 147:1770.0 148:262.0 149:249.0 156:1854.0 157:212.0 158:115.0 160:275.0 163:18.0 172:21.0 173:18.0 174:30.0 200:171.0 204:255.0 205:259.0 206:63.0 214:20.0 216:16.0 217:157.0 227:25.0 230:480.0 231:95.0 232:122.0 246:266.0 247:68.0 248:30.0 258:50.0 274:1…				929	1378	688	1378	560	2473	1498	907	699	2131	722	859	1263	526	778	928	1459	1113	1327	1046	1052	1036	936	611	1105	323	767	917	974	848	1041	631	923	520	479	1256	982	596	1023	990	367	964
231191	552921	156	231191	85:64.0 86:17.0 87:23.0 88:63.0 89:398.0 92:38.0 100:95.0 101:61.0 103:912.0 104:76.0 107:54.0 108:22.0 109:17.0 110:44.0 111:35.0 112:20.0 113:54.0 114:139.0 115:165.0 117:565.0 118:77.0 119:27.0 124:23.0 125:36.0 128:11.0 129:66.0 130:57.0 131:75.0 133:349.0 134:52.0 135:24.0 140:36.0 141:48.0 145:30.0 146:33.0 147:1424.0 148:51.0 149:155.0 153:11.0 154:35.0 156:685.0 157:65.0 158:36.0 160:65.0…				4687	4387	3566	3708	4756	4225	4774	5980	5498	6126	4094	4217	5743	5196	4312	5845	4726	3229	7305	3921	3802	5707	3961	5932	5020	4310	5408	6281	3778	3489	5223	3097	4226	5932	6663	7609	2275	4316	5332	5280	4322	5912
229928	1034279	311	229928	85:632.0 87:376.0 90:97.0 91:139.0 92:139.0 93:357.0 94:279.0 95:1593.0 96:613.0 97:831.0 98:518.0 99:304.0 101:197.0 103:822.0 109:639.0 110:165.0 111:386.0 113:359.0 114:94.0 115:232.0 121:136.0 122:96.0 123:189.0 124:157.0 127:465.0 128:88.0 129:6179.0 130:825.0 136:94.0 137:110.0 138:60.0 139:52.0 141:69.0 142:468.0 144:77.0 155:463.0 157:209.0 170:93.0 180:24.0 182:30.0 183:39.0 194:75.0 197…				160	25481	125	13985	104	31305	41404	25305	223	32836	13497	29028	37000	11170	8272	34806	17563	150	31743	261	214	211	9378	19846	15380	14952	25084	35863	348	18272	23811	99	5357	12013	6985	23220	15360	18867	11692	13253	128	41944
228119	467113	191	228119	87:223.0 95:79.0 99:89.0 101:241.0 103:2089.0 104:197.0 112:47.0 113:449.0 115:146.0 119:188.0 129:436.0 130:169.0 131:797.0 133:1263.0 134:237.0 135:143.0 136:48.0 139:68.0 141:159.0 142:340.0 143:705.0 144:123.0 145:74.0 147:7552.0 148:1022.0 149:1050.0 150:151.0 154:252.0 155:1527.0 156:300.0 157:211.0 158:56.0 159:48.0 161:59.0 163:118.0 165:21.0 170:90.0 173:23.0 177:195.0 184:104.0 187:59.0…				611	332	333	618	481	625	1059	643	488	557	3327	1390	378	1235	365	550	434	478	617	524	362	1045	297	411	835	728	809	899	793	789	854	1083	953	1082	901	952	2018	1750	443	468	598	830
224117	913299	217	224117	85:475.0 86:597.0 87:964.0 88:352.0 89:2156.0 90:363.0 91:256.0 92:54.0 93:402.0 94:258.0 95:725.0 96:1201.0 97:993.0 98:1063.0 99:873.0 100:813.0 101:1394.0 102:810.0 103:6360.0 104:745.0 105:546.0 106:270.0 107:332.0 108:150.0 109:426.0 110:384.0 111:407.0 112:430.0 113:456.0 114:567.0 115:852.0 116:2082.0 117:6084.0 118:669.0 119:758.0 121:279.0 122:178.0 123:351.0 124:139.0 125:274.0 126:605.…				905	2270	2883	4486	821	1957	2632	2669	3753	3053	1934	1272	4452	2392	3298	2272	1291	2398	1364	1804	2496	6612	1123	2767	1295	682	8168	2260	2076	1631	2356	1952	2685	2360	1778	3216	3257	1195	3864	3393	2208	3689
223227	511559	185	223227	89:527.0 93:100.0 99:156.0 109:45.0 127:98.0 142:26.0 149:328.0 158:88.0 160:60.0 172:365.0 173:47.0 185:1394.0 186:182.0 187:45.0 188:52.0 189:23.0 198:20.0 199:63.0 205:50.0 228:84.0 231:46.0 237:26.0 243:598.0 244:429.0 245:138.0 259:29.0 270:22.0 285:71.0 286:19.0 328:29.0 329:251.0 330:77.0 331:23.0 343:193.0 344:145.0 346:21.0 358:18.0 372:19.0 464:15.0				3313	1874	2865	3267	1320	2962	3757	1497	1677	4065	1671	3039	3824	1447	3155	3735	3404	3105	3422	1430	2542	3150	1333	3103	6517	2003	4753	2367	1246	2312	2602	925	2600	6473	2655	5442	3083	1016	3423	3481	1528	2709
223167	532324	159	223167	85:119.0 95:207.0 96:263.0 106:31.0 107:69.0 112:69.0 116:266.0 121:28.0 122:21.0 123:574.0 124:202.0 126:204.0 127:99.0 140:78.0 142:412.0 143:151.0 147:858.0 150:50.0 151:22.0 152:34.0 154:275.0 155:120.0 159:2201.0 160:268.0 161:64.0 164:37.0 168:28.0 169:47.0 170:328.0 172:213.0 175:77.0 176:52.0 180:20.0 185:102.0 186:1024.0 187:79.0 190:494.0 192:45.0 198:178.0 213:251.0 216:241.0 222:39.0 …				2638	3047	2739	2086	5297	1788	1938	8165	8106	3667	5386	3005	2246	7637	1625	3946	3109	1778	2600	1706	2036	4179	5095	4137	1534	2581	2152	4148	2392	1589	2965	3363	2322	12328	4531	1981	2569	5811	3727	3541	4487	4796
223126	576091	185	223126	85:520.0 86:2887.0 87:1009.0 89:901.0 90:346.0 91:708.0 92:165.0 93:170.0 96:155.0 97:287.0 98:238.0 99:387.0 101:1210.0 102:1449.0 103:5362.0 104:527.0 105:450.0 106:232.0 108:33.0 109:305.0 110:165.0 111:756.0 112:492.0 113:416.0 114:392.0 115:771.0 116:1134.0 117:1315.0 118:222.0 119:346.0 120:52.0 125:73.0 126:542.0 127:1398.0 128:531.0 129:2110.0 130:702.0 131:817.0 132:1431.0 133:1619.0 137…				714	648	574	1304	1127	571	573	599	615	945	183	914	849	901	384	612	659	330	405	458	681	610	645	650	969	379	653	347	421	333	335	473	362	529	726	625	456	768	463	623	473	612
223063	673061	450	223063	85:1146.0 86:598.0 89:22424.0 90:1044.0 93:357.0 96:245.0 98:171.0 99:2110.0 100:5889.0 101:4170.0 102:3725.0 103:19165.0 104:2451.0 105:1537.0 108:142.0 109:171.0 110:356.0 111:604.0 112:295.0 113:1973.0 115:1958.0 116:1659.0 117:25678.0 118:2719.0 119:2896.0 120:443.0 121:247.0 123:305.0 124:177.0 126:932.0 127:1318.0 128:415.0 129:5475.0 130:3546.0 131:6723.0 132:1856.0 133:15941.0 134:3005.0 …				415	264	290	453	215	47	45	356	307	395	256	380	307	230	308	457	351	317	335	447	294	246	72	351	243	44	200	357	404	190	370	297	274	69	204	36	208	346	54	89	97	221
218755	555130	128	218755	85:2344.0 86:1019.0 87:841.0 88:616.0 89:17078.0 90:1328.0 91:907.0 93:395.0 94:108.0 95:1936.0 96:693.0 98:2814.0 99:2277.0 100:10382.0 101:4120.0 103:11414.0 104:1117.0 105:842.0 111:168.0 112:1267.0 113:889.0 114:6830.0 115:932.0 118:841.0 121:97.0 125:466.0 126:1326.0 127:1261.0 128:29566.0 129:4412.0 130:3041.0 131:257.0 132:83.0 140:250.0 142:1060.0 143:1138.0 144:86.0 146:326.0 153:489.0 1…				465	1510	1293	1782	713	1914	428	961	668	928	1971	2058	842	1606	569	879	869	797	666	1084	860	784	850	820	388	627	645	792	1693	2326	594	1381	606	12089	404	837	781	884	1178	1248	2504	796
216638	880192	211	216638	91:44.0 107:56.0 108:24.0 109:77.0 119:23.0 121:24.0 129:79.0 133:206.0 134:29.0 137:34.0 143:27.0 144:18.0 147:395.0 149:29.0 151:44.0 153:21.0 155:49.0 173:34.0 181:54.0 183:26.0 195:41.0 211:491.0 212:86.0 213:31.0 225:35.0 227:106.0 239:49.0 243:52.0 254:24.0 255:57.0 271:56.0 277:21.0 289:15.0 299:427.0 300:124.0 301:46.0 315:310.0 316:109.0 317:51.0 318:50.0 342:18.0 343:23.0 344:22.0 373:2…				1165	1044	683	1255	862	1483	801	635	422	1071	653	878	381	586	712	1147	534	708	1664	988	1333	477	462	525	516	475	539	641	782	638	597	427	171	430	428	700	906	401	151	915	657	1452
215654	541027	217	215654	110:30.0 129:547.0 169:64.0 189:29.0 215:97.0 216:48.0 217:4504.0 230:50.0 231:39.0 257:286.0				1133	1032	897	1061	841	809	845	1217	787	1661	1521	1037	1088	1591	1263	871	1024	651	668	988	890	1634	1304	946	1167	633	486	590	911	739	1083	1163	931	561	915	762	928	1472	978	1041	751	982
199179	482714	98	199179	85:142.0 89:96.0 93:48.0 95:47.0 96:379.0 97:2106.0 98:20350.0 99:1498.0 100:320.0 101:405.0 102:82.0 103:1009.0 104:31.0 109:204.0 111:308.0 112:41.0 113:177.0 115:32.0 116:73.0 119:155.0 130:146.0 131:37.0 133:206.0 138:17.0 139:433.0 140:289.0 141:63.0 142:209.0 143:97.0 149:97.0 157:150.0 158:36.0 161:24.0 163:71.0 169:101.0 171:25.0 174:80.0 177:15.0 180:15.0 183:354.0 186:133.0 189:81.0 201…				4193	3166	2472	3053	3565	3104	3520	3266	4257	4594	10823	2844	5533	7365	3195	4817	3488	8566	4839	2926	9213	2774	3273	4310	4964	2352	2935	4268	2549	2894	3867	2201	6782	3324	2661	3559	2827	3342	2979	3678	6563	3435
199109	372119	228	199109	86:206.0 87:69.0 88:15.0 89:226.0 90:452.0 91:575.0 94:107.0 96:635.0 97:186.0 98:367.0 99:275.0 100:390.0 101:263.0 104:104.0 105:14.0 106:44.0 108:299.0 109:130.0 110:4389.0 111:140.0 112:153.0 113:105.0 114:42.0 116:265.0 119:67.0 120:134.0 122:114.0 124:55.0 125:8.0 128:58.0 130:151.0 131:121.0 134:1638.0 136:913.0 140:1560.0 141:158.0 142:75.0 143:275.0 144:277.0 145:58.0 152:104.0 153:70.0 …				1517	692	1454	1299	808	1394	1044	1850	880	1696	1398	500	1177	1217	613	936	688	1022	1928	960	516	1583	1803	2456	1269	1338	1869	1403	874	1728	1756	1027	892	1371	2004	1148	602	799	700	788	532	1551
172161	678954	174	172161	86:15308.0 87:2154.0 88:1575.0 90:206.0 92:282.0 93:1267.0 94:84.0 95:2169.0 96:299.0 99:1160.0 100:5340.0 101:3547.0 102:2777.0 103:7159.0 104:696.0 105:1589.0 107:489.0 109:384.0 111:745.0 112:318.0 113:711.0 114:383.0 115:1413.0 116:2313.0 117:5090.0 118:377.0 119:826.0 120:287.0 121:371.0 123:766.0 124:116.0 127:1168.0 129:7435.0 130:2508.0 131:3862.0 132:906.0 133:6411.0 134:914.0 135:316.0 …				2574	2061	2285	2640	1517	1949	2578	1505	1545	3280	1642	2409	3174	1436	2332	2550	2246	2318	3023	1864	2815	3381	1308	2301	1998	1308	1365	2114	1410	1357	1929	1684	1448	2405	1612	1972	2687	1609	1731	1982	1186	1613
171564	664278	319	171564	85:2761.0 86:3346.0 87:4228.0 88:2103.0 89:31879.0 90:2123.0 91:1214.0 92:322.0 94:363.0 97:1045.0 98:901.0 99:2436.0 100:6060.0 101:8894.0 102:4115.0 103:50203.0 104:4606.0 105:11919.0 106:1065.0 107:316.0 108:116.0 110:513.0 111:514.0 112:1021.0 113:2200.0 114:4299.0 115:3545.0 116:2488.0 117:38102.0 118:4525.0 119:4119.0 120:510.0 123:43.0 124:103.0 126:858.0 127:1005.0 128:1579.0 129:38424.0 …				664	1220	566	955	1147	788	861	1014	709	1614	1206	1768	1427	1065	742	800	997	812	544	1332	778	2324	982	1262	671	460	763	2639	656	619	634	746	682	610	595	707	659	740	948	754	424	1209
171563	677684	174	171563	85:1509.0 86:23900.0 87:3874.0 88:9784.0 94:62.0 96:49.0 97:489.0 98:2235.0 100:17191.0 102:5916.0 110:920.0 112:4844.0 113:197.0 114:4714.0 115:4947.0 118:217.0 124:32.0 126:593.0 128:18369.0 130:5264.0 131:567.0 132:1005.0 134:640.0 138:463.0 139:230.0 140:4363.0 142:2304.0 144:1170.0 146:1899.0 151:1399.0 152:206.0 155:472.0 156:49321.0 157:9346.0 158:2217.0 159:1089.0 160:277.0 161:170.0 166:…				113	443	1630	2640	2409	1949	2578	970	784	2667	731	2537	3353	1725	335	2729	2246	2409	3023	420	2815	3381	1103	112	301	732	1510	2114	1350	1713	160	2412	145	295	862	205	2687	2301	1790	1985	2810	1774
171305	1134692	441	171305	88:135.0 90:82.0 91:3094.0 93:204.0 104:125.0 105:1465.0 107:724.0 109:117.0 115:711.0 116:208.0 117:1307.0 118:263.0 119:1039.0 121:77.0 122:55.0 123:81.0 128:457.0 129:174.0 131:263.0 132:443.0 133:1032.0 135:337.0 136:69.0 137:93.0 140:29.0 141:84.0 142:59.0 145:282.0 147:5369.0 149:313.0 157:117.0 159:217.0 161:242.0 163:66.0 164:12.0 165:86.0 175:201.0 177:148.0 189:334.0 191:1531.0 192:259.…				724	435	862	925	634	949	148	507	479	491	593	783	452	532	336	464	203	1077	593	556	793	373	328	404	342	596	172	406	762	526	340	518	394	228	465	308	524	319	139	396	521	645
170841	1103957	129	170841	85:2572.0 86:283.0 87:414.0 88:536.0 89:2525.0 90:287.0 91:35864.0 92:5680.0 93:28532.0 94:4232.0 95:31045.0 96:3068.0 97:10559.0 98:1037.0 99:1417.0 100:301.0 101:2559.0 102:854.0 103:3513.0 104:1787.0 105:30224.0 106:5847.0 107:23719.0 108:4137.0 109:14130.0 110:1454.0 111:3075.0 112:235.0 113:818.0 114:241.0 115:5922.0 116:2418.0 117:10886.0 118:2819.0 119:26312.0 120:9069.0 121:16678.0 122:27…				4194	2860	4104	3433	4485	1323	4980	5918	5294	2467	3147	2714	4093	541	2507	3305	648	3906	2611	3946	3956	4542	5777	4383	2526	3960	2224	2606	6862	2556	3160	6117	3306	2650	5808	3020	4266	4775	2483	5977	6682	282
161875	386583	217	161875	85:1641.0 89:407.0 91:1339.0 94:146.0 96:602.0 98:405.0 103:1131.0 104:363.0 105:356.0 106:265.0 107:401.0 109:152.0 110:8071.0 111:4985.0 112:1416.0 114:1107.0 115:613.0 116:934.0 119:563.0 122:85.0 123:124.0 124:95.0 125:183.0 127:1938.0 128:449.0 129:8901.0 130:3350.0 131:2561.0 132:859.0 133:3029.0 137:227.0 141:92.0 142:1635.0 143:14179.0 144:1950.0 145:1560.0 147:15998.0 148:2835.0 149:2500…				4768	1416	2005	2232	1115	1288	4732	4625	2642	7064	4561	2305	6739	5755	5256	7331	6110	2135	4188	2223	1735	6103	5699	5757	4226	1588	4383	5795	2004	269	5539	2104	5076	4520	4289	5748	2044	5731	8380	6159	2659	6880
161397	335593	100	161397	85:1215.0 86:1648.0 88:187.0 93:91.0 95:93.0 97:67.0 99:411.0 100:28280.0 101:3765.0 102:1162.0 115:243.0 127:179.0 140:31.0 141:89.0 142:35.0 144:8403.0 145:879.0 146:366.0 151:155.0 152:45.0 153:27.0 159:1741.0 160:204.0 161:53.0 165:33.0 166:47.0 167:24.0 181:60.0 183:42.0 184:196.0 185:52.0 196:57.0 202:52.0 209:40.0 214:23.0 217:258.0 218:72.0 223:41.0 234:17.0 239:38.0 247:21.0 248:18.0 249…				40209	16517	25979	16163	19267	12665	58424	22813	31995	35076	26967	19667	34807	27691	34353	39394	37061	7677	16238	10083	20726	20890	42665	36113	23103	10043	23239	37212	15680	14313	20486	933	29778	26238	24642	31767	15692	24723	32046	35893	17331	24259
161367	900525	201	161367	85:13984.0 86:1574.0 87:6633.0 88:1264.0 89:4955.0 90:100.0 93:912.0 95:6981.0 96:8635.0 97:27129.0 98:12145.0 99:3611.0 100:872.0 101:8282.0 102:1181.0 103:6070.0 104:495.0 105:499.0 107:456.0 109:4068.0 110:3306.0 111:14827.0 112:5409.0 113:2359.0 114:475.0 115:5226.0 116:5467.0 117:4010.0 118:715.0 119:503.0 121:260.0 122:184.0 123:2050.0 124:1789.0 125:6135.0 126:2748.0 127:1156.0 129:11434.0…				714	252	170	367	510	284	321	428	364	378	1342	391	280	1883	125	291	259	388	383	464	233	415	302	232	940	296	307	234	173	348	320	450	513	302	228	272	365	360	279	257	241	290
135260	564758	275	135260	85:490.0 87:328.0 88:96.0 89:4491.0 91:278.0 98:198.0 100:1674.0 101:923.0 102:806.0 105:121.0 107:78.0 109:62.0 111:97.0 112:244.0 113:345.0 114:322.0 115:427.0 116:503.0 117:1642.0 118:320.0 119:231.0 127:529.0 128:1646.0 130:631.0 132:26.0 133:1406.0 139:61.0 140:42.0 141:85.0 142:651.0 144:775.0 145:466.0 146:345.0 147:1531.0 149:269.0 150:93.0 151:42.0 153:152.0 154:140.0 155:2147.0 156:1295…				1614	1356	1585	1721	1652	1966	1552	1232	1718	1718	2158	1824	1156	1576	671	2746	1754	2331	1549	1665	495	1430	1779	2083	3444	2415	3089	1246	1176	993	1099	701	1385	3268	300	4169	1650	245	1805	1478	2274	1337
134312	677016	174	134312	86:4059.0 94:106.0 98:72.0 99:238.0 100:1857.0 101:319.0 102:466.0 114:194.0 115:155.0 116:414.0 117:314.0 130:863.0 132:259.0 140:217.0 142:190.0 146:617.0 154:676.0 155:117.0 158:169.0 160:319.0 168:139.0 172:437.0 174:18335.0 175:2944.0 176:1062.0 178:43.0 200:212.0 228:24.0 389:301.0 390:192.0 391:79.0 423:33.0				2712	2061	2285	2640	1708	1668	2210	1444	1545	3280	1642	2537	3353	1183	2385	2729	2225	2409	3023	1930	2372	2727	1308	2301	1998	1538	1510	1968	1144	1713	1870	1642	1545	2366	1566	2118	2687	1609	1790	1985	1312	1774
134006	1026497	119	134006	85:580.0 86:126.0 88:167.0 89:1621.0 90:194.0 91:5494.0 92:592.0 93:984.0 94:320.0 95:124.0 97:217.0 99:442.0 100:162.0 101:909.0 102:184.0 103:4307.0 104:478.0 105:6623.0 106:548.0 107:81.0 110:82.0 111:304.0 112:72.0 113:260.0 114:92.0 115:422.0 116:335.0 117:2625.0 118:405.0 119:19551.0 120:3267.0 121:1366.0 122:157.0 125:90.0 127:474.0 128:81.0 129:2483.0 130:454.0 131:609.0 132:90.0 133:407.…				542	605	462	419	482	332	472	453	827	812	412	3833	619	601	384	468	507	549	452	442	681	543	243	514	3542	2553	6819	7651	3548	7143	2869	6335	6366	2726	3110	6898	2629	7402	358	362	380	595
133808	880510	174	133808	85:2470.0 86:830.0 87:281.0 88:230.0 89:199.0 90:66.0 91:61.0 92:109.0 95:115.0 96:150.0 98:65.0 99:342.0 100:930.0 101:454.0 102:307.0 103:249.0 104:90.0 112:941.0 113:2145.0 114:338.0 115:213.0 116:2862.0 117:1397.0 118:280.0 119:186.0 120:74.0 126:123.0 128:270.0 129:1623.0 130:575.0 131:521.0 132:187.0 133:579.0 134:127.0 136:652.0 139:166.0 140:234.0 142:538.0 143:174.0 144:987.0 145:191.0 1…				1223	2567	611	1435	2875	855	416	1374	887	1044	1713	874	542	2177	359	781	383	1025	1391	1985	1403	456	905	575	570	1709	283	1203	2415	775	1494	1864	769	714	1007	544	1382	985	475	651	2749	816
133801	852367	136	133801	85:4561.0 86:1275.0 87:586.0 88:768.0 89:587.0 90:141.0 91:174.0 92:164.0 93:280.0 94:256.0 95:693.0 96:582.0 97:722.0 98:812.0 99:989.0 100:2354.0 101:1588.0 102:843.0 103:495.0 104:93.0 105:149.0 107:173.0 108:506.0 109:318.0 110:501.0 111:610.0 112:4041.0 113:1406.0 114:466.0 115:678.0 116:7326.0 117:2154.0 118:627.0 119:290.0 120:562.0 122:210.0 123:332.0 124:669.0 125:736.0 126:611.0 127:275…				1931	3547	1165	4225	3608	2271	2011	2593	2182	4288	1721	916	712	2259	1077	2287	987	2061	3440	1080	1767	2292	2665	2616	4040	1893	1496	3446	3724	1056	2827	3502	1665	5118	2789	3106	3379	2756	1524	2727	4705	1308
133264	450534	94	133264	87:132.0 93:373.0 94:4408.0 95:348.0 98:551.0 99:809.0 101:133.0 102:161.0 103:58.0 105:56.0 106:153.0 115:139.0 116:389.0 117:98.0 119:121.0 129:34.0 130:53.0 131:153.0 132:175.0 133:407.0 140:72.0 141:364.0 142:225.0 143:225.0 144:31.0 146:114.0 147:64.0 148:135.0 157:24.0 158:70.0 160:110.0 162:47.0 172:99.0 173:30.0 174:32.0 176:96.0 188:32.0 197:23.0 231:12.0 272:48.0 273:16.0 280:15.0 287:2…				2856	2194	2301	2911	3383	2050	3723	3150	3304	2839	2538	2532	3862	3184	2098	2921	2616	2771	2880	2407	2306	2233	2143	3338	2321	1726	2530	2744	2034	1845	2216	2007	2542	2984	2441	2786	2376	2248	2633	3030	2755	2526
133092	700794	196	133092	85:339.0 86:876.0 94:68.0 95:274.0 96:210.0 97:137.0 98:620.0 99:1597.0 100:6630.0 101:595.0 102:332.0 105:44.0 106:61.0 108:70.0 110:241.0 111:305.0 112:125.0 113:437.0 114:490.0 115:646.0 119:225.0 121:51.0 124:27.0 125:302.0 126:143.0 127:250.0 128:239.0 129:832.0 130:312.0 133:796.0 135:225.0 136:411.0 137:405.0 138:177.0 139:330.0 140:198.0 141:460.0 142:484.0 143:464.0 144:80.0 147:1762.0 1…				1273	1846	4561	1497	973	1845	742	123	1193	1343	562	2716	475	462	999	1364	1138	3343	433	2646	2288	1951	375	884	481	996	175	1056	1419	1728	721	1190	612	348	753	421	3269	640	1210	313	1226	346
131496	541001	205	131496	85:1344.0 86:1131.0 87:292.0 88:249.0 89:4894.0 90:316.0 91:349.0 92:18.0 95:159.0 98:274.0 99:302.0 100:751.0 101:1982.0 104:89.0 105:919.0 111:465.0 112:354.0 113:825.0 114:330.0 115:487.0 116:460.0 117:12049.0 118:851.0 119:1053.0 120:51.0 121:100.0 122:29.0 124:50.0 125:94.0 126:245.0 127:1981.0 128:537.0 129:439.0 131:1099.0 132:240.0 133:4258.0 134:489.0 135:589.0 138:19.0 139:574.0 140:189…				947	407	314	327	610	353	700	1041	1044	1173	1148	340	1134	923	1017	822	939	441	1091	431	260	956	927	990	884	190	910	904	361	292	819	385	832	544	493	516	449	977	708	743	241	1168
131157	650561	305	131157	85:5831.0 86:2372.0 87:8384.0 88:3268.0 89:39629.0 90:2876.0 91:1809.0 92:46.0 93:214.0 94:308.0 95:3192.0 96:869.0 97:1933.0 98:1409.0 99:9427.0 101:17255.0 102:14865.0 103:50989.0 104:5207.0 105:4789.0 106:241.0 107:249.0 108:415.0 109:743.0 110:214.0 111:4193.0 113:9468.0 114:1614.0 115:12965.0 116:5138.0 117:87807.0 118:9538.0 119:11177.0 120:997.0 121:1001.0 122:106.0 123:403.0 124:116.0 125…				214	631	110	1076	982	518	539	503	680	908	864	419	1060	1138	568	1337	536	496	771	579	476	610	231	580	1976	357	664	1019	528	603	554	535	491	2009	691	1167	509	4261	1209	1113	110	659
131144	576153	186	131144	85:1698.0 86:958.0 87:1213.0 88:267.0 89:10574.0 90:739.0 92:30.0 93:112.0 96:330.0 98:370.0 99:749.0 100:845.0 101:2374.0 102:1013.0 103:12056.0 104:1093.0 105:1522.0 106:386.0 110:176.0 111:211.0 112:176.0 113:389.0 114:901.0 115:866.0 116:1206.0 117:16223.0 118:1433.0 119:1410.0 120:290.0 123:14.0 126:814.0 128:859.0 129:3959.0 130:369.0 131:2774.0 132:562.0 133:9004.0 134:1231.0 135:608.0 138…				733	685	410	770	1305	103	592	666	534	835	1063	625	929	863	424	738	605	520	629	520	483	588	649	580	803	466	475	1198	560	586	645	549	550	2248	669	2074	1088	2210	3033	731	1033	553
131109	874416	301	131109	85:261.0 86:509.0 87:212.0 88:311.0 90:189.0 91:260.0 92:90.0 93:2174.0 94:663.0 95:1575.0 96:452.0 97:171.0 98:269.0 99:217.0 100:360.0 101:1069.0 102:636.0 104:183.0 105:198.0 106:179.0 107:1236.0 109:390.0 110:134.0 111:124.0 112:560.0 113:173.0 114:91.0 115:68.0 116:253.0 117:213.0 118:146.0 119:313.0 121:911.0 122:630.0 123:830.0 124:202.0 125:67.0 126:241.0 128:191.0 129:113.0 130:589.0 133…				503	1404	1436	1288	1050	2043	850	814	780	879	430	1117	998	963	836	540	1216	1177	755	1336	1125	117	1044	1099	545	734	722	526	1373	852	349	959	1148	630	457	743	1081	675	564	646	1918	349
131107	849486	178	131107	85:382.0 86:429.0 88:69.0 91:486.0 92:138.0 93:213.0 94:209.0 95:429.0 96:586.0 97:640.0 98:515.0 99:177.0 100:732.0 102:182.0 105:300.0 107:230.0 108:865.0 109:418.0 110:204.0 111:162.0 112:183.0 113:87.0 114:133.0 116:202.0 117:107.0 118:57.0 119:231.0 120:108.0 122:424.0 123:438.0 124:150.0 125:136.0 126:58.0 127:306.0 128:131.0 129:334.0 130:165.0 131:93.0 132:116.0 134:128.0 135:268.0 136:72…				640	1058	793	755	312	1336	303	580	718	1130	523	834	945	673	755	276	959	886	832	733	789	151	863	915	655	622	855	612	664	974	423	642	722	739	773	1212	826	484	1068	1006	584	454
131101	680261	217	131101	85:1062.0 87:1051.0 89:818.0 90:406.0 91:322.0 93:153.0 94:125.0 95:242.0 97:395.0 98:361.0 99:1103.0 100:233.0 101:2033.0 102:420.0 103:6690.0 104:877.0 105:758.0 106:139.0 107:130.0 108:88.0 109:1023.0 110:175.0 111:1965.0 112:284.0 113:721.0 114:150.0 115:1217.0 116:1467.0 117:1780.0 118:92.0 119:1210.0 120:228.0 121:103.0 122:46.0 123:61.0 124:95.0 125:222.0 126:252.0 127:808.0 128:322.0 129:…				1037	852	845	1067	1355	2599	895	503	895	1198	830	899	1309	561	585	1341	713	899	1050	806	841	897	596	1076	1365	435	663	865	413	647	723	638	626	1245	608	889	910	2231	814	968	669	720
128024	377641	315	128024	85:408.0 86:186.0 87:345.0 92:22.0 93:3631.0 94:118.0 95:31.0 98:69.0 99:356.0 100:198.0 101:375.0 105:617.0 107:194.0 108:101.0 109:65.0 110:36.0 113:89.0 115:228.0 119:206.0 120:69.0 121:467.0 122:46.0 123:52.0 124:23.0 125:17.0 129:132.0 131:1321.0 132:214.0 133:1704.0 135:541.0 137:73.0 141:28.0 142:17.0 144:46.0 145:61.0 147:2689.0 149:385.0 151:241.0 152:51.0 153:122.0 163:39.0 165:155.0 16…				2986	1939	1653	1540	2298	1961	2134	1921	3460	2881	3492	2226	2904	2568	1408	2124	2179	1574	2174	1659	1819	3763	1166	1387	1543	1145	1104	2347	1933	1507	1735	1503	1407	493	1642	2270	2146	1178	1613	1431	1755	1830
127380	659355	160	127380	86:29.0 89:3450.0 90:279.0 91:223.0 95:42.0 96:46.0 97:60.0 100:608.0 102:95.0 103:5890.0 104:561.0 105:823.0 106:73.0 112:20.0 113:52.0 118:60.0 119:163.0 120:93.0 126:53.0 127:200.0 128:95.0 129:1886.0 130:634.0 131:495.0 133:1274.0 134:112.0 141:35.0 144:58.0 145:48.0 147:4364.0 148:758.0 150:58.0 152:47.0 157:1992.0 158:318.0 159:50.0 160:4465.0 161:654.0 162:165.0 163:150.0 164:73.0 173:46.0…				865	929	440	1863	1744	817	634	873	1572	2269	854	554	2830	2666	785	2425	682	832	2406	703	731	1531	523	868	8705	415	1030	2091	479	478	1513	828	159	6829	208	2684	812	20112	557	2234	614	1233
127277	203157	117	127277	87:336.0 101:419.0 102:220.0 115:251.0 116:128.0 117:17177.0 118:1609.0 119:411.0 129:257.0 131:372.0 133:862.0 134:309.0 147:5514.0 148:532.0 149:471.0 150:39.0 219:86.0 360:20.0				53782	60486	82881	87171	90500	114538	91624	86808	74129	102624	86376	63858	97200	78537	58739	75468	65286	88924	72703	12864	81906	90926	77155	81383	75100	54463	74833	21028	88332	51180	61938	83618	69847	70962	77062	63007	66227	89700	93422	72784	53076	47606
124803	422136	174	124803	85:254.0 86:2656.0 87:236.0 88:160.0 89:606.0 96:79.0 97:72.0 98:122.0 99:152.0 100:1554.0 102:314.0 105:159.0 109:57.0 111:35.0 112:15.0 113:43.0 114:375.0 115:151.0 116:280.0 117:761.0 118:136.0 119:97.0 120:82.0 121:74.0 122:64.0 127:154.0 128:39.0 130:577.0 131:420.0 133:484.0 135:36.0 142:26.0 143:31.0 144:44.0 145:26.0 159:72.0 160:320.0 163:185.0 165:27.0 169:41.0 172:122.0 173:13.0 174:30…				2023	1275	4797	1740	6257	4797	2176	2079	1288	3177	2659	6299	1938	2390	1580	1593	2042	5123	1756	5213	5226	1546	1486	1424	2306	2201	1791	1517	5249	8845	1607	4524	713	290	2480	382	573	1535	562	2857	6875	2073
124615	407752	101	124615	85:512.0 86:257.0 87:2254.0 88:312.0 89:518.0 95:47.0 97:112.0 99:576.0 100:192.0 101:6380.0 102:2553.0 103:3777.0 104:396.0 105:200.0 110:248.0 111:98.0 113:391.0 115:472.0 116:2892.0 117:806.0 118:158.0 120:43.0 129:1007.0 130:1010.0 131:2723.0 132:683.0 133:1516.0 134:305.0 135:156.0 143:119.0 144:61.0 146:21.0 147:19696.0 148:3122.0 149:1255.0 150:37.0 157:218.0 159:34.0 163:60.0 172:40.0 175…				14685	12738	260	16588	6663	14730	14722	13990	8599	16375	18804	7008	14121	18906	12160	6954	15608	8730	13906	15707	18057	7586	24181	14207	9276	7036	7046	6641	9882	13163	10271	17614	10994	8856	13973	2778	18660	14027	11781	15540	10257	10198
121404	899939	94	121404	85:612.0 86:362.0 87:380.0 88:237.0 89:702.0 90:153.0 91:16462.0 92:4321.0 93:11614.0 94:5419.0 95:4757.0 96:1419.0 97:1061.0 98:364.0 99:123.0 102:182.0 103:255.0 104:613.0 105:7361.0 106:2391.0 107:4051.0 108:1394.0 109:1040.0 110:226.0 111:332.0 112:102.0 115:668.0 116:1342.0 117:6441.0 118:964.0 119:4684.0 120:1863.0 121:2912.0 122:648.0 123:362.0 124:187.0 125:62.0 128:394.0 129:5220.0 130:9…				1526	1087	1486	5169	1554	1163	381	3150	1126	2051	635	1255	1222	1998	2852	1772	3350	1688	1163	1285	1067	1645	3499	951	673	598	2637	718	1294	832	1128	1040	897	1950	2295	888	299	1263	785	1040	626	1247
121383	650368	303	121383	85:1582.0 86:737.0 87:1046.0 88:776.0 89:23132.0 90:2114.0 91:1203.0 92:152.0 95:95.0 96:205.0 97:220.0 98:413.0 99:672.0 100:9750.0 101:3175.0 102:1189.0 103:13317.0 104:1388.0 105:1485.0 107:417.0 110:230.0 111:491.0 112:790.0 113:668.0 114:659.0 115:1446.0 116:333.0 117:24873.0 118:1975.0 119:1631.0 120:162.0 121:51.0 123:218.0 125:1393.0 126:1252.0 127:696.0 128:2172.0 130:1282.0 131:3111.0 1…				551	879	613	814	2247	575	629	937	915	1163	1467	865	1486	1798	993	663	779	853	1235	1026	1018	753	749	778	512	567	168	1995	849	871	1030	806	642	2210	1298	1606	482	2219	2375	1537	1211	365
111822	639268	303	111822	85:830.0 86:625.0 87:424.0 88:358.0 89:14072.0 90:893.0 91:432.0 92:61.0 93:58.0 94:64.0 95:119.0 96:190.0 98:316.0 99:399.0 100:4771.0 101:3077.0 102:639.0 107:319.0 109:32.0 110:64.0 111:287.0 112:357.0 113:348.0 114:1027.0 115:572.0 116:564.0 117:18029.0 118:1743.0 119:1231.0 120:101.0 121:109.0 122:37.0 123:64.0 124:70.0 125:913.0 126:766.0 127:592.0 128:1054.0 129:1579.0 130:757.0 131:3032.0…				901	639	420	386	1344	307	386	749	903	1068	1137	239	939	679	758	695	557	761	808	616	629	589	449	340	422	346	463	1150	525	500	582	493	445	2057	942	2149	433	1573	2185	1065	248	1017
110550	875852	85	110550	85:7034.0 86:598.0 87:58.0 88:24.0 89:63.0 91:1356.0 92:148.0 93:285.0 94:94.0 95:117.0 96:97.0 97:215.0 98:2097.0 99:370.0 100:34.0 103:106.0 105:209.0 106:101.0 107:97.0 108:123.0 109:45.0 110:52.0 111:151.0 112:41.0 114:34.0 115:79.0 116:34.0 117:146.0 118:74.0 119:71.0 122:86.0 123:38.0 124:579.0 125:934.0 126:90.0 129:92.0 133:65.0 134:46.0 136:118.0 137:26.0 138:627.0 139:363.0 140:63.0 141…				1508	1727	5452	2453	2249	3859	1327	484	895	1014	1282	2553	798	825	889	1436	1308	1614	803	2412	2182	1220	1038	1049	905	1451	1027	702	1960	1363	719	1644	1296	905	675	789	2625	888	752	1040	1401	992
110549	722381	194	110549	85:413.0 86:313.0 87:95.0 88:204.0 89:164.0 90:71.0 91:50.0 92:54.0 93:35.0 94:306.0 95:138.0 96:486.0 97:215.0 98:357.0 99:1145.0 100:213.0 101:470.0 102:138.0 104:31.0 107:95.0 108:234.0 109:305.0 110:588.0 111:1293.0 112:2152.0 113:648.0 114:148.0 115:246.0 116:914.0 117:805.0 118:156.0 119:84.0 120:33.0 121:98.0 122:82.0 123:55.0 124:129.0 125:103.0 126:1471.0 127:641.0 128:183.0 129:336.0 13…				4119	6994	2466	4159	11741	2059	1156	12287	11149	7308	28149	2985	2290	19410	739	1160	3627	1142	700	7897	2438	533	18467	176	221	3850	339	3484	14031	93	885	11176	4565	281	12359	424	4120	14782	3662	6247	14739	5376
110541	1141789	145	110541	85:307.0 86:88.0 87:173.0 89:456.0 90:98.0 91:3224.0 92:353.0 93:2277.0 94:432.0 95:2719.0 96:178.0 97:322.0 98:38.0 99:272.0 100:37.0 101:729.0 102:140.0 103:1404.0 104:289.0 105:2695.0 106:452.0 107:1938.0 108:379.0 109:1236.0 110:127.0 111:432.0 112:37.0 113:118.0 114:52.0 115:683.0 116:272.0 117:934.0 118:193.0 119:2622.0 120:803.0 121:1456.0 122:213.0 123:400.0 124:64.0 125:66.0 127:204.0 12…				8208	10714	15872	11472	6037	11766	15560	7267	6584	11691	8021	10667	9239	4152	8497	9140	12383	9941	9927	6197	11945	10243	5997	12134	7498	2978	7825	8842	6586	5571	6284	1497	10040	8072	5655	9140	11191	4754	9216	7951	5005	11017
110389	502797	152	110389	85:2140.0 86:4610.0 87:607.0 88:772.0 89:591.0 90:496.0 91:884.0 92:322.0 93:265.0 94:1067.0 95:415.0 96:458.0 97:358.0 101:1468.0 102:583.0 103:2486.0 104:1105.0 105:1041.0 107:320.0 108:116.0 110:492.0 113:1187.0 114:2170.0 116:22084.0 117:3163.0 118:462.0 119:487.0 120:1697.0 121:264.0 122:47.0 123:165.0 124:215.0 129:1638.0 130:1144.0 131:1137.0 132:680.0 133:2220.0 134:188.0 135:119.0 136:29…				2145	1196	1288	2041	932	1909	2669	991	1015	2270	758	1477	2309	896	242	1453	1601	1613	3243	315	1414	3734	583	1959	2562	791	1265	2124	917	1818	2116	731	1398	2756	722	1842	1077	719	1878	1703	875	1679
110321	532288	203	110321	86:586.0 88:140.0 89:12452.0 90:1814.0 91:1321.0 99:1097.0 102:389.0 104:68.0 105:149.0 108:144.0 113:7512.0 114:1371.0 116:2022.0 118:161.0 120:228.0 121:205.0 122:89.0 127:205.0 130:750.0 131:986.0 137:29.0 138:101.0 142:256.0 144:1049.0 145:286.0 146:1125.0 153:64.0 155:2411.0 157:826.0 160:284.0 161:579.0 162:98.0 163:126.0 167:58.0 169:84.0 172:5418.0 173:825.0 174:5841.0 175:702.0 176:237.0…				1207	1202	921	1162	1063	1139	924	1039	940	1687	673	1286	1552	989	6524	732	1312	1483	1830	943	1581	1572	4762	1466	3119	1678	1820	1180	834	1017	1113	536	802	2915	1467	3178	778	759	1077	1124	756	1115
110284	800473	152	110284	85:135.0 87:106.0 89:753.0 90:150.0 93:38.0 94:145.0 95:156.0 96:115.0 97:323.0 99:286.0 101:444.0 102:57.0 103:2065.0 104:260.0 105:234.0 107:60.0 109:122.0 111:1012.0 112:110.0 113:136.0 115:311.0 117:672.0 119:278.0 121:135.0 123:296.0 124:764.0 125:857.0 126:529.0 128:78.0 130:141.0 131:412.0 132:76.0 133:2275.0 134:321.0 135:908.0 137:418.0 139:339.0 140:74.0 141:55.0 142:387.0 143:303.0 147…				3110	7402	17868	11598	5108	18187	1699	924	1081	1746	1559	11348	1376	1147	1187	2089	2751	9141	1429	4418	9271	762	1316	1307	1353	3601	1410	2099	6280	8470	1012	4859	3453	959	1294	1351	11089	625	2739	1728	5907	1662
110268	828621	98	110268	85:6222.0 86:111.0 98:3384.0 100:27.0 111:30.0 112:109.0 140:202.0 154:188.0 168:34.0 338:12.0 340:14.0				849	1631	3802	1719	1583	2161	908	433	1165	841	348	1382	93	992	833	830	879	1877	1097	2366	1982	1577	866	714	417	396	333	537	1060	1343	468	1171	715	648	540	567	1603	161	307	786	935	850
110009	324134	156	110009	85:2405.0 86:938.0 88:377.0 92:269.0 93:517.0 94:1761.0 97:1002.0 98:1805.0 99:1151.0 109:90.0 110:117.0 111:369.0 112:24.0 115:748.0 116:95.0 120:55.0 124:140.0 125:385.0 126:763.0 127:133.0 129:1776.0 130:649.0 141:695.0 142:66.0 147:2238.0 151:28.0 153:25.0 155:159.0 156:19299.0 157:1153.0 169:96.0 177:78.0 200:24.0 248:99.0 340:13.0 391:12.0				3542	8934	8931	9478	22391	7480	2460	3827	3063	4082	6128	11780	2899	6296	2200	1949	2941	6281	2355	8663	8970	1941	3577	2374	2831	13218	3009	1812	9929	13172	1949	9110	2493	3647	4722	3414	5081	3668	5850	4740	31707	3400
108310	671948	175	108310	85:16627.0 86:19147.0 87:12772.0 88:6579.0 89:132870.0 90:11623.0 91:8402.0 92:737.0 93:571.0 94:1296.0 95:1188.0 96:1926.0 97:5301.0 98:4416.0 99:13496.0 100:30201.0 101:64432.0 102:22682.0 103:84400.0 104:9716.0 105:53627.0 106:6687.0 107:2838.0 108:712.0 109:761.0 110:2072.0 111:6085.0 112:6168.0 113:10506.0 114:30912.0 115:22426.0 116:30087.0 117:303043.0 118:30988.0 119:23778.0 120:1998.0 12…				558	655	345	580	340	608	592	1247	755	564	609	658	731	556	745	598	650	755	778	679	491	584	739	601	367	434	428	576	671	291	609	441	570	116	605	420	549	327	115	903	225	767
106353	192179	97	106353	88:145.0 91:1286.0 93:1024.0 94:224.0 95:1402.0 96:6312.0 97:39153.0 98:11619.0 99:731.0 102:89.0 107:295.0 109:39.0 123:95.0 131:175.0 132:165.0 135:88.0 137:50.0 139:177.0 140:80.0 150:162.0 153:57.0 154:4008.0 155:458.0 164:31.0 184:38.0 186:34.0 201:27.0 293:16.0 296:14.0 298:17.0 330:6.0 334:16.0 360:24.0 363:20.0 366:17.0 372:13.0 374:15.0 381:21.0 393:18.0 394:22.0 396:13.0 401:19.0 404:17…				5385	6783	4112	7631	10152	6550	5969	8287	40760	6804	3049	7132	9582	10825	3466	7499	29033	7156	9031	7730	8357	5789	4955	6972	4996	4927	3788	7738	7149	3473	7182	6267	5332	6022	4199	33416	6405	6016	5716	5483	6465	7152
105622	488510	158	105622	85:6971.0 88:1516.0 89:220.0 91:1304.0 95:1125.0 98:2773.0 99:441.0 101:5043.0 102:1533.0 103:1263.0 104:488.0 105:570.0 107:294.0 109:1077.0 110:660.0 111:965.0 113:1798.0 116:3584.0 117:2288.0 118:1046.0 121:556.0 122:105.0 123:241.0 124:347.0 125:160.0 128:558.0 129:2591.0 131:1804.0 132:642.0 133:1688.0 134:1786.0 135:188.0 136:556.0 137:445.0 138:376.0 139:132.0 140:4308.0 141:1093.0 144:702…				239184	230062	213095	289656	144053	339626	309571	160968	180585	294315	117630	266005	297981	147401	187432	149971	254011	307312	277553	207558	262344	265325	96921	274183	291567	135415	262352	259865	168744	309652	206344	129250	251166	301561	180976	283827	212518	126123	289339	202192	128125	229068
104906	218263	85	104906	85:5915.0 86:286.0 87:113.0 88:57.0 91:245.0 92:28.0 95:537.0 96:123.0 109:134.0 111:428.0 120:36.0 121:16.0 125:80.0 127:132.0 133:70.0 134:226.0 138:22.0 141:31.0 154:335.0 155:46.0 159:20.0 160:16.0 163:19.0 169:41.0 186:35.0 189:26.0 191:78.0 196:25.0 216:45.0 240:21.0 264:7.0 273:20.0 310:19.0 348:23.0 377:15.0 400:10.0 402:17.0 482:14.0				24625	18806	18739	20799	26964	21210	17378	25292	23343	22712	26289	20249	21393	26820	17992	23112	19069	23514	25956	19232	21274	21513	17592	23665	17048	15485	15972	24265	22225	18780	18926	20170	17589	19197	16834	18434	17960	21619	22605	18072	15708	25059
104131	753888	85	104131	85:230310.0 86:13494.0 93:491.0 94:434.0 95:1018.0 96:1969.0 97:1748.0 98:100060.0 99:15827.0 100:1496.0 107:112.0 108:271.0 109:191.0 110:1159.0 111:1216.0 112:11823.0 113:923.0 122:215.0 123:48.0 124:1199.0 125:580.0 126:2566.0 127:855.0 135:77.0 136:173.0 138:485.0 139:135.0 140:11053.0 141:1243.0 150:61.0 151:17.0 152:238.0 154:6980.0 155:545.0 166:128.0 167:65.0 168:1878.0 169:345.0 174:137.…				11395	10524	22685	10599	10182	16874	12512	4769	8835	5698	5918	14468	6508	4970	7982	6463	9047	11982	6455	15279	15401	11743	7156	7992	2257	6814	3888	3597	7789	8410	4746	9107	5896	3233	4115	3844	10072	3701	4696	7127	8336	5491
103870	889000	387	103870	85:4975.0 86:1068.0 88:1581.0 89:25913.0 90:2090.0 91:1501.0 92:147.0 93:210.0 94:259.0 95:99.0 96:257.0 97:902.0 98:761.0 99:1980.0 100:5598.0 101:16522.0 102:3516.0 103:48579.0 104:4949.0 105:7078.0 106:841.0 107:900.0 108:266.0 109:412.0 110:201.0 111:890.0 112:304.0 113:2828.0 114:8636.0 115:5339.0 116:6092.0 117:11249.0 118:1408.0 119:4252.0 120:452.0 121:1158.0 122:155.0 123:359.0 124:126.0…				434	731	280	4530	1628	512	389	1168	1024	1980	740	305	1291	1851	516	2011	384	641	1236	732	433	1143	1047	581	6769	1417	832	1057	943	907	223	3384	462	2700	2513	1399	1114	2629	619	1225	1891	994
103207	874960	301	103207	85:636.0 87:156.0 89:543.0 90:57.0 91:299.0 93:71.0 94:143.0 95:71.0 97:79.0 98:82.0 99:103.0 100:58.0 101:285.0 102:420.0 103:212.0 104:103.0 107:57.0 109:96.0 111:72.0 113:124.0 114:131.0 115:555.0 116:40.0 117:454.0 119:234.0 120:74.0 121:82.0 123:57.0 127:279.0 128:195.0 129:1296.0 130:232.0 131:276.0 133:430.0 134:118.0 135:186.0 137:73.0 141:108.0 143:1024.0 144:83.0 145:300.0 146:47.0 147:…				775	1404	1436	1401	1368	2043	775	814	780	879	430	1233	873	963	880	540	1216	1471	755	1336	1202	116	1044	1019	545	765	722	696	1373	963	349	959	1148	573	591	814	1249	675	654	869	1918	349
102604	759332	225	102604	85:923.0 86:226.0 87:234.0 88:292.0 89:183.0 90:64.0 92:25.0 93:118.0 94:776.0 95:1200.0 96:501.0 97:362.0 98:631.0 99:2195.0 100:1795.0 101:545.0 102:461.0 103:186.0 105:110.0 109:145.0 110:96.0 111:359.0 112:177.0 113:1287.0 114:293.0 115:1691.0 116:763.0 117:365.0 118:86.0 119:161.0 121:82.0 122:100.0 123:433.0 124:202.0 125:546.0 126:1349.0 127:606.0 128:462.0 129:2205.0 130:528.0 131:436.0 1…				5398	566	6574	7032	5558	6522	5228	7135	6283	983	7883	8339	5489	5956	7629	7229	10104	646	6318	6706	7961	4472	8765	6672	1862	3314	3833	5752	6003	6672	3491	5687	6424	1629	6719	4412	6264	7188	11480	7576	7763	7477
100841	837840	103	100841	85:2666.0 86:616.0 87:301.0 88:224.0 89:2897.0 90:236.0 91:124.0 92:24.0 93:28.0 94:89.0 96:137.0 97:90.0 98:149.0 99:253.0 100:667.0 101:610.0 102:368.0 103:9164.0 104:718.0 105:434.0 106:45.0 110:82.0 111:78.0 112:81.0 113:305.0 114:214.0 115:206.0 116:198.0 117:3358.0 118:298.0 119:235.0 123:111.0 125:28.0 126:74.0 128:337.0 129:1276.0 130:242.0 131:819.0 132:139.0 133:1834.0 134:168.0 135:103…				6107	4465	1941	1270	3703	4265	4853	5232	4201	6703	4046	3962	6650	4499	224	6570	5353	3678	3530	2796	3993	5866	3545	5814	5211	1894	3487	6307	867	2570	5901	2823	3988	5201	3718	5097	6830	4027	4900	8596	3589	5455
100343	837681	262	100343	85:893.0 86:592.0 87:95.0 88:229.0 89:3926.0 90:295.0 95:114.0 97:2555.0 98:118.0 99:224.0 100:936.0 101:930.0 102:402.0 103:13922.0 104:1306.0 105:1542.0 107:28.0 109:151.0 110:1055.0 111:45.0 113:396.0 114:4626.0 115:506.0 116:639.0 117:4786.0 118:149.0 119:351.0 122:189.0 123:2.0 124:20.0 127:120.0 128:202.0 129:4525.0 130:594.0 131:1127.0 132:18.0 133:2681.0 134:520.0 135:161.0 140:124.0 141:…				619	540	672	649	518	689	946	806	524	857	518	553	925	595	661	924	713	533	779	551	500	771	708	910	682	257	347	888	227	486	897	122	288	764	547	700	1074	609	665	1245	491	331
100321	669589	374	100321	85:3948.0 88:4174.0 89:3734.0 90:380.0 92:377.0 93:1004.0 95:1335.0 97:3110.0 98:1.0 99:1475.0 100:2036.0 101:4575.0 102:656.0 103:36962.0 104:3107.0 105:590.0 106:115.0 109:157.0 112:175.0 113:1741.0 115:891.0 116:1471.0 117:11080.0 118:837.0 119:479.0 120:55.0 122:123.0 124:210.0 125:465.0 126:655.0 127:1009.0 128:637.0 129:13706.0 130:2447.0 131:4543.0 132:481.0 133:6935.0 134:1940.0 135:966.0…				4187	4995	2363	3163	1826	3585	2575	5052	5160	2988	3694	3269	3262	2666	3445	4334	3371	3332	3239	5269	2873	2852	4198	3555	897	114	1268	3047	4519	1813	3202	3207	3753	141	2958	151	4902	2618	86	4268	129	5161
100107	308313	201	100107	85:1596.0 86:924.0 88:5.0 89:5703.0 90:354.0 91:254.0 93:203.0 95:115.0 96:268.0 97:130.0 98:285.0 99:444.0 100:1247.0 101:130.0 103:30.0 104:1.0 105:1178.0 107:499.0 108:2.0 110:407.0 111:785.0 113:175.0 114:1745.0 115:311.0 116:147.0 118:9.0 119:2.0 120:43.0 125:12.0 126:110.0 127:330.0 128:1796.0 129:334.0 130:477.0 133:104.0 134:184.0 135:6.0 136:102.0 138:5.0 141:36.0 142:85.0 143:172.0 144:…				778	2577	2710	2167	3400	623	755	903	804	1010	1536	2844	712	613	543	705	477	1287	544	1912	2109	472	843	769	834	1740	457	449	2849	2843	630	727	709	231	465	210	236	699	306	1127	4262	739
100017	844931	217	100017	85:110.0 88:31.0 89:513.0 96:77.0 97:335.0 100:50.0 103:3037.0 104:169.0 110:43.0 114:626.0 116:107.0 117:505.0 118:7.0 126:52.0 127:111.0 129:590.0 130:87.0 133:928.0 143:37.0 146:64.0 147:2266.0 148:562.0 152:6.0 157:158.0 158:64.0 165:1.0 169:182.0 170:86.0 172:264.0 173:31.0 175:19.0 188:42.0 189:198.0 190:75.0 191:1251.0 192:226.0 194:4.0 201:30.0 202:14.0 204:455.0 205:770.0 206:84.0 207:58…				2458	1837	3672	2348	2368	2569	3998	1981	1729	2261	1982	1907	1409	2037	2436	2280	3391	1973	1795	1908	1726	1636	2840	3075	1748	1326	2254	2064	1814	1772	1260	2016	1887	2208	1977	2845	2004	2248	2863	2292	784	2059
99867	526414	198	99867	85:1412.0 86:265.0 87:595.0 88:206.0 89:439.0 90:84.0 94:54.0 96:95.0 97:175.0 98:835.0 99:1664.0 102:186.0 104:118.0 106:73.0 110:12.0 111:43.0 113:26800.0 114:2811.0 116:774.0 124:28.0 125:61.0 126:53.0 128:371.0 131:1274.0 132:260.0 135:39.0 138:29.0 140:544.0 145:59.0 146:58.0 147:16462.0 148:2996.0 149:1270.0 150:121.0 153:30.0 155:68.0 157:1271.0 158:1417.0 159:211.0 161:14.0 168:89.0 170:8…				7677	3560	11859	7297	3731	7304	9184	2476	3791	7709	3763	6389	6783	2733	7612	9296	9305	4834	5009	4732	5685	3684	7390	6917	7062	2092	5258	5758	4059	4026	3801	2542	6625	7594	4521	8052	6802	3600	8494	10059	5189	4294
97204	817738	113	97204	85:1908.0 86:429.0 88:506.0 90:85.0 91:173.0 92:113.0 94:680.0 95:481.0 96:246.0 97:117.0 98:1405.0 99:2648.0 100:1987.0 101:906.0 102:376.0 103:264.0 104:139.0 105:27.0 107:103.0 108:122.0 109:424.0 110:143.0 111:219.0 112:579.0 113:10013.0 114:1081.0 115:1063.0 116:1424.0 117:999.0 119:180.0 121:16.0 122:163.0 124:395.0 125:317.0 126:422.0 127:403.0 128:293.0 129:2181.0 130:658.0 131:1192.0 132…				5820	3207	7297	5851	2908	1712	1871	1901	1539	3024	1600	5718	2640	543	5235	28304	1653	2939	2389	6451	2918	3386	2649	3742	766	1230	505	192	937	3931	1790	691	4457	548	1087	710	12718	2141	6292	5061	3417	2907
84682	508958	268	84682	86:2883.0 88:133.0 89:9023.0 90:878.0 91:197.0 93:232.0 95:440.0 96:89.0 99:50.0 100:6376.0 101:515.0 102:714.0 104:60.0 107:163.0 114:397.0 115:671.0 116:731.0 117:422.0 118:161.0 119:396.0 120:137.0 121:138.0 122:50.0 126:83.0 130:1234.0 132:205.0 133:1274.0 135:121.0 137:197.0 138:24.0 146:264.0 153:22.0 154:33.0 160:418.0 161:98.0 162:67.0 164:139.0 167:2345.0 168:267.0 169:220.0 172:280.0 17…				14032	8474	16944	9066	10871	13058	12747	7765	13418	9923	14420	11541	7612	11076	11889	10953	13648	6907	6726	10023	7433	4017	18969	11968	7912	5691	7099	6037	10279	6400	4450	9130	14156	6024	813	9273	10169	9732	11660	11739	15753	7985
84390	536892	98	84390	85:94.0 90:138.0 91:282.0 95:178.0 97:60.0 98:14227.0 99:1045.0 100:741.0 103:638.0 108:61.0 111:61.0 114:62.0 129:2370.0 130:831.0 131:1261.0 133:794.0 142:47.0 145:82.0 146:550.0 147:2654.0 148:327.0 154:126.0 155:101.0 156:849.0 167:18.0 170:328.0 171:126.0 172:554.0 175:38.0 182:52.0 183:46.0 184:149.0 188:4346.0 189:546.0 190:296.0 199:32.0 200:336.0 203:59.0 218:374.0 220:150.0 244:944.0 24…				2786	3351	3389	4921	2912	7812	9954	3335	3121	3532	1071	3961	5303	2814	3147	1497	3538	3932	6510	4262	4639	10227	943	5111	2196	798	2737	8656	3851	9296	5312	2749	3883	3899	1238	3509	2439	3132	7323	1127	1108	2126
84216	440672	212	84216	85:239.0 86:46.0 87:3.0 88:46.0 89:464.0 90:28.0 91:126.0 92:16.0 93:34.0 96:390.0 98:156.0 99:270.0 100:1229.0 101:162.0 102:123.0 103:137.0 104:162.0 105:70.0 106:61.0 110:181.0 112:5.0 113:187.0 114:219.0 115:56.0 116:212.0 117:304.0 118:88.0 120:492.0 121:64.0 122:76.0 123:26.0 124:53.0 126:27.0 127:29.0 128:95.0 129:167.0 130:434.0 131:212.0 132:5.0 133:152.0 134:104.0 136:32.0 138:75.0 139:…				667	654	676	757	703	513	1080	625	635	825	334	570	779	623	787	400	510	744	1043	427	770	1546	516	1072	777	420	568	982	514	691	631	410	720	834	466	724	476	510	589	529	471	804
66256	197752	102	66256	85:5240.0 86:25847.0 87:18874.0 88:19685.0 89:2563.0 91:1073.0 92:89.0 94:251.0 95:2321.0 96:3317.0 97:36730.0 98:5414.0 99:113.0 100:42152.0 101:22600.0 102:1077768.0 103:379821.0 104:69518.0 105:20015.0 106:1189.0 107:578.0 109:484.0 112:1125.0 113:5020.0 114:13570.0 115:19724.0 116:38074.0 117:22100.0 118:3926.0 119:5169.0 121:386.0 123:82.0 128:382.0 129:630.0 130:685.0 131:27586.0 132:10336.…				17351	22786	20114	20599	22267	27874	13586	18356	18636	18812	32347	21985	12700	29071	9800	10067	13454	15875	13826	19087	17682	14396	18687	14717	8921	11649	8115	14876	21567	14553	11741	20228	15238	8625	15301	8666	15219	24936	14448	15523	20040	24238
62639	564158	244	62639	88:74.0 89:2935.0 90:91.0 97:257.0 100:161.0 101:90.0 102:307.0 103:1856.0 104:44.0 105:134.0 106:40.0 110:313.0 111:367.0 116:137.0 124:49.0 130:100.0 136:50.0 137:83.0 146:14.0 185:149.0 194:14.0 215:286.0 216:45.0 217:327.0 220:141.0 223:99.0 244:947.0 245:132.0 263:13.0 280:83.0 293:10.0 349:4.0 450:3.0				1130	898	1737	904	1510	1798	759	954	854	1308	1413	720	1188	1722	694	841	887	703	894	752	785	640	841	952	1198	679	1801	612	856	1650	547	641	727	2704	1109	2655	735	1198	2590	851	1317	974
62444	485741	244	62444	103:2628.0 177:21.0 190:315.0 201:530.0 205:88.0 215:209.0 244:2262.0				1049	1174	1630	1411	1666	1373	1235	1119	1326	1660	1617	1295	1399	1778	1019	1348	1456	1145	1295	1165	1118	931	1624	1301	1548	942	1460	1635	1001	850	871	977	1258	1648	1180	1505	1003	2440	1713	1727	1697	939
62304	691217	217	62304	86:370.0 87:623.0 88:110.0 89:522.0 91:751.0 92:76.0 93:209.0 94:11.0 95:2008.0 97:1078.0 101:1332.0 103:3559.0 104:435.0 105:534.0 107:80.0 110:167.0 111:1174.0 112:214.0 114:1009.0 115:1371.0 116:668.0 117:1146.0 118:275.0 119:808.0 120:29.0 121:149.0 122:92.0 123:409.0 125:319.0 128:414.0 129:6395.0 130:1566.0 131:3196.0 132:367.0 133:8348.0 134:997.0 135:886.0 136:83.0 139:191.0 142:173.0 143…				4058	5910	4029	6027	6790	9812	3792	5148	5689	5256	4888	4487	3037	6220	4274	3737	3492	4683	5792	6053	4846	3701	5318	4957	2921	3553	3018	4856	5140	2594	2002	5610	3592	2493	3542	1826	5224	4764	4455	4051	5274	5166
47286	511792	185	47286	94:20.0 109:44.0 111:488.0 152:8.0 153:55.0 154:52.0 155:89.0 185:415.0 186:42.0 187:9.0 197:56.0 223:6.0 227:2.0 243:25.0 285:8.0 491:1.0				3313	1874	2865	3267	1536	2962	3757	1383	1677	4065	1671	3039	3824	1447	3009	3735	3404	3105	3621	1731	3259	3150	1333	3103	6517	2003	4442	2367	1246	2312	2602	925	2600	6473	2655	5341	3083	1016	3423	3481	1528	2709
46292	296272	211	46292	92:40.0 106:18.0 108:21.0 121:28.0 124:33.0 133:180.0 134:35.0 135:111.0 137:91.0 181:101.0 182:6.0 183:9.0 200:14.0 211:965.0 212:157.0 213:58.0 225:83.0 226:10.0 227:103.0 228:9.0 237:99.0 238:17.0 245:7.0 246:7.0 253:202.0 254:27.0 259:1.0 268:20.0 328:1.0 375:1.0 397:1.0 435:1.0 450:9.0 471:9.0 499:9.0				2771	2260	2388	2929	2230	2428	2936	2436	2524	3039	2316	2694	3333	2689	1821	1337	2194	2667	3365	2288	2139	5049	2011	2383	2279	1415	1701	2233	2238	1647	2205	1865	1937	2106	1966	2114	2344	1841	1959	1266	1819	2627
46133	189596	97	46133	88:134.0 90:185.0 91:6548.0 92:495.0 93:2892.0 94:568.0 95:4593.0 96:10621.0 97:57010.0 98:77515.0 99:5930.0 103:244.0 104:100.0 105:784.0 106:133.0 107:672.0 108:86.0 109:1278.0 110:140.0 111:3119.0 116:209.0 117:275.0 118:22.0 119:164.0 121:45.0 122:26.0 123:1281.0 124:204.0 125:3881.0 126:175.0 135:96.0 137:408.0 138:146.0 139:368.0 140:115.0 146:57.0 147:240.0 150:10.0 152:141.0 154:8436.0 15…				34538	35837	26738	33347	44547	29629	33144	38921	40760	30967	23952	31719	41878	49341	19435	31715	29033	36553	31405	31597	31348	38581	23761	31998	27550	24973	27785	37845	31790	29809	32451	28315	24308	33287	24678	33416	28034	32862	37510	29146	29525	34519
43750	184113	112	43750	85:1183.0 86:15655.0 87:10.0 88:2359.0 98:14996.0 99:475.0 100:3994.0 103:33.0 104:143.0 105:2844.0 107:4369.0 109:52.0 110:67.0 112:26254.0 113:4889.0 114:9453.0 115:9855.0 116:18212.0 117:100.0 119:242.0 120:645.0 122:3.0 123:18.0 124:122.0 125:20.0 127:1323.0 128:4529.0 129:542.0 130:151235.0 132:3252.0 134:15656.0 135:325.0 136:47.0 138:1.0 139:30.0 141:5.0 142:320.0 143:873.0 144:83.0 145:8.…				7952	7326	5431	6757	8475	4145	7327	9201	5442	6160	6328	6256	8830	11496	4990	6723	5718	5103	8264	6628	7539	6387	3967	5868	4887	4973	7291	31940	5040	6239	7675	6009	5622	10093	7312	8685	3594	5017	11400	7582	2118	2883
43100	414838	88	43100	85:149.0 86:1899.0 87:729.0 88:26309.0 89:988.0 90:1129.0 91:1033.0 92:209.0 94:1.0 95:79.0 96:1.0 98:7.0 99:1.0 100:377.0 103:1097.0 105:66.0 106:8.0 109:35.0 110:466.0 112:27.0 113:13.0 114:207.0 115:1.0 116:382.0 117:532.0 118:53.0 120:168.0 124:1.0 125:5.0 128:1.0 129:270.0 130:1405.0 132:38.0 140:2.0 141:6.0 143:128.0 144:981.0 145:919.0 146:299.0 151:36.0 153:3.0 154:2.0 158:45.0 159:1.0 16…				10343	13326	9934	10391	2362	11379	6936	12072	5779	11034	10599	11596	5669	7881	8993	7554	8349	6556	7114	9198	8469	8207	9814	6882	11483	3685	5776	7746	9345	6344	7695	10086	6843	3609	15867	5028	9860	11864	3459	8471	6753	8992
42928	775244	235	42928	85:652.0 86:328.0 93:83.0 95:114.0 96:377.0 97:59.0 99:902.0 100:1011.0 101:108.0 104:27.0 107:41.0 110:39.0 112:8.0 113:3184.0 114:360.0 120:14.0 124:102.0 125:224.0 126:86.0 129:330.0 130:612.0 134:162.0 139:152.0 140:149.0 141:133.0 142:196.0 147:728.0 150:28.0 152:14.0 153:105.0 154:169.0 155:204.0 156:94.0 157:152.0 158:53.0 160:648.0 166:30.0 167:118.0 168:15.0 169:80.0 171:447.0 172:303.0 …				7999	5325	8199	4427	4509	5460	3368	5625	7554	5053	13352	6230	2475	3789	5325	21905	9847	4658	3165	10465	7070	673	12841	4999	268	1976	671	2743	6191	7270	2216	8844	5903	349	2905	721	10715	7501	11510	6480	9088	7408
42914	785756	253	42914	86:45.0 90:54.0 92:19.0 94:217.0 95:388.0 96:742.0 100:518.0 101:124.0 102:19.0 103:63.0 106:830.0 107:1877.0 108:181.0 110:258.0 115:11.0 117:2.0 122:31.0 123:329.0 124:259.0 127:70.0 129:164.0 130:102.0 131:1.0 132:167.0 134:267.0 135:394.0 142:98.0 144:37.0 147:11.0 150:75.0 154:7.0 156:317.0 157:80.0 158:8.0 163:461.0 164:130.0 168:62.0 169:25.0 173:13.0 175:15.0 176:4.0 179:4143.0 180:580.0 …				1587	2728	3268	2274	3329	4665	2140	2014	1981	2226	1167	3584	2352	1402	2160	1433	2584	2839	1447	3030	2802	179	2246	2632	1810	2096	2315	1583	3245	2947	1256	3057	2278	1755	1826	2415	2982	1660	2029	2494	3589	849
42913	812736	125	42913	85:9.0 93:29.0 96:17.0 98:93.0 100:294.0 101:58.0 105:112.0 106:55.0 107:675.0 115:15.0 116:52.0 118:81.0 120:47.0 124:4.0 125:6557.0 126:300.0 127:683.0 128:28.0 130:46.0 133:15.0 139:4.0 145:3.0 151:30.0 152:143.0 153:550.0 154:63.0 155:178.0 156:383.0 157:701.0 158:116.0 167:23.0 169:236.0 171:6.0 172:11.0 178:6.0 181:36.0 182:1.0 183:521.0 184:21.0 185:96.0 193:167.0 197:201.0 198:42.0 204:39…				3533	3428	5485	4927	4380	6037	2090	2066	2571	3099	1372	3847	3209	1779	2923	3339	4179	3197	2637	3719	2959	324	3222	4191	2583	2027	2675	2520	3596	3292	1640	2977	3701	2569	1512	3509	3888	2112	3780	3766	4857	1232
42481	803264	165	42481	85:2929.0 86:1456.0 87:767.0 88:1684.0 89:817.0 90:328.0 91:469.0 92:96.0 93:241.0 94:1934.0 95:1499.0 96:990.0 97:921.0 98:1737.0 99:4496.0 100:5591.0 101:3448.0 102:1354.0 103:445.0 104:176.0 105:182.0 106:701.0 107:3526.0 108:2040.0 109:1483.0 110:1642.0 111:1255.0 112:2140.0 113:3176.0 114:1048.0 115:2212.0 116:6995.0 117:2950.0 118:1528.0 119:564.0 120:232.0 121:236.0 122:451.0 123:1320.0 12…				33535	29759	35265	44925	27284	32904	30273	27635	18759	54103	17829	46063	32475	23113	39406	46350	37693	32339	43446	27097	32478	31206	24959	38896	14423	14833	21250	45053	25396	31823	38817	19695	38097	15418	21260	20367	39668	18114	49665	60699	28751	38906
42446	283709	216	42446	85:4045.0 86:770.0 87:1140.0 90:8.0 91:53.0 95:189.0 96:520.0 99:750.0 101:339.0 102:46.0 103:16.0 106:101.0 107:797.0 108:380.0 109:111.0 110:235.0 111:147.0 113:163.0 114:2957.0 115:230.0 116:391.0 117:2262.0 118:70.0 126:640.0 129:1179.0 131:758.0 132:488.0 133:1754.0 134:2164.0 136:126.0 142:87.0 143:1238.0 144:332.0 145:326.0 147:15160.0 148:1316.0 149:527.0 150:67.0 157:21.0 159:119.0 160:8…				1424	1254	1838	1556	1079	1376	2120	869	1089	464	783	1075	1659	1363	1663	1423	1622	1192	1387	1271	574	1113	1405	794	982	733	878	751	763	1217	853	849	1202	853	1314	1179	2012	469	753	1516	828	458
42007	783777	188	42007	85:117.0 86:2411.0 87:208.0 88:21.0 89:1.0 92:3.0 93:5.0 94:7.0 95:13.0 96:36.0 97:27.0 98:20.0 100:10948.0 101:3782.0 102:668.0 103:3118.0 104:152.0 105:3.0 108:2.0 109:6.0 110:68.0 111:10.0 112:4.0 113:168.0 114:3871.0 115:2182.0 116:1044.0 117:294.0 118:8.0 119:8.0 121:1.0 122:1.0 123:7.0 124:2.0 125:2.0 129:994.0 130:1010.0 131:833.0 132:32.0 133:1128.0 134:69.0 135:215.0 137:5.0 138:4.0 139:…				14936	8772	5246	7685	8526	3253	14758	21928	20631	22018	11474	5963	23813	17680	14719	16316	12446	7794	21881	9436	8424	22365	16334	22050	9407	6097	9192	14815	7268	4814	13159	8138	9496	11842	13339	14484	6625	13349	13266	13440	9170	15744
42003	714710	179	42003	85:71.0 89:140.0 92:69.0 93:133.0 94:205.0 95:242.0 98:396.0 99:101.0 100:184.0 106:110.0 107:488.0 109:50.0 110:339.0 111:61.0 112:60.0 115:23.0 122:26.0 129:1217.0 130:449.0 131:111.0 132:1778.0 141:32.0 142:2.0 143:163.0 145:252.0 151:17.0 152:27.0 154:20.0 155:10.0 168:17.0 171:203.0 178:33.0 179:5818.0 180:641.0 185:131.0 196:20.0 197:63.0 199:85.0 201:117.0 206:327.0 208:31.0 209:41.0 211:3…				2373	2297	2307	3664	5296	2165	1937	3225	4628	6584	7313	3145	2419	5243	1351	1808	3346	3304	1829	3051	2695	1035	5583	3171	610	3630	2251	3541	5762	1735	1170	4538	3816	544	7244	1556	3114	7287	2089	3920	4226	4033
41989	323785	248	41989	86:7975.0 88:717.0 89:17935.0 90:1269.0 91:848.0 93:64.0 96:195.0 98:392.0 100:20613.0 101:11239.0 102:2095.0 103:1178.0 104:116.0 107:1345.0 108:58.0 110:587.0 114:315.0 116:321.0 117:1109.0 118:271.0 127:430.0 128:286.0 129:2211.0 130:1434.0 131:1244.0 132:428.0 133:1036.0 134:1895.0 135:404.0 137:2.0 140:28.0 141:33.0 142:87.0 143:515.0 144:295.0 145:15.0 146:729.0 147:30682.0 148:4382.0 149:2…				2707	2217	1422	2218	3184	1890	2250	2775	2440	3309	3885	1807	3358	5886	1984	2367	2182	1482	2623	1521	1614	853	2067	1817	1267	1229	2574	1301	1641	2030	1849	1420	1929	12340	2872	8163	1270	3061	13782	3484	10127	1438
41866	593649	229	41866	85:738.0 86:1524.0 89:616.0 90:19.0 91:2051.0 92:562.0 93:17.0 94:1246.0 95:249.0 97:984.0 98:601.0 99:534.0 100:735.0 101:1017.0 102:264.0 105:153.0 106:85.0 108:6315.0 109:4930.0 110:4190.0 111:3692.0 112:1023.0 113:264.0 114:265.0 117:2434.0 118:423.0 119:1050.0 121:3.0 122:6.0 123:14.0 124:121.0 125:813.0 126:5717.0 127:768.0 128:647.0 129:1837.0 130:621.0 131:1160.0 132:530.0 134:116.0 136:8…				1072	1264	285	1148	1599	283	259	282	402	1166	148	244	1093	702	301	330	215	722	397	671	290	146	1707	806	502	132	606	182	1436	533	545	327	643	496	1021	501	132	1595	515	911	278	220
34128	652053	172	34128	85:240.0 86:39.0 87:618.0 88:223.0 89:4216.0 90:350.0 91:207.0 92:79.0 94:24.0 95:60.0 96:8.0 97:94.0 98:123.0 99:405.0 100:742.0 101:1970.0 102:538.0 103:9576.0 104:772.0 105:466.0 106:70.0 107:17.0 108:82.0 109:9.0 110:146.0 111:112.0 112:124.0 113:1266.0 114:141.0 115:269.0 116:3827.0 117:13358.0 118:1616.0 119:911.0 120:51.0 123:34.0 124:90.0 125:77.0 126:250.0 127:206.0 128:658.0 129:1945.0 …				2552	1362	98	1938	3551	950	2426	2065	2489	2750	2731	1513	3364	142	1396	124	1478	99	2940	140	1864	2718	1081	2036	2845	1116	1814	3269	918	1502	2295	1243	875	4867	2097	4647	1189	5057	4503	2565	1727	3244
34089	604262	117	34089	85:518.0 86:806.0 87:265.0 88:275.0 89:577.0 94:12.0 95:394.0 96:322.0 98:151.0 99:379.0 100:3141.0 101:731.0 102:205.0 103:2824.0 104:129.0 105:148.0 106:8.0 107:107.0 109:402.0 110:64.0 111:88.0 112:109.0 113:199.0 114:1518.0 115:1271.0 116:1037.0 117:6779.0 118:751.0 119:343.0 120:6.0 122:32.0 123:38.0 124:174.0 125:48.0 126:948.0 127:81.0 128:318.0 129:1672.0 130:843.0 131:1012.0 132:318.0 13…				11241	5884	8558	7419	7631	5814	18490	12279	12590	17100	11722	7697	19756	12096	11253	11442	16779	8679	13904	6253	8614	16369	11520	18842	12305	4864	14205	15250	6217	6637	12618	6690	13469	12202	6937	20244	7006	15365	24101	13700	7173	19188
34081	575403	114	34081	85:656.0 86:457.0 87:565.0 88:334.0 89:1362.0 90:97.0 91:138.0 92:106.0 94:19.0 95:52.0 97:52.0 98:428.0 99:876.0 100:1564.0 101:1867.0 102:299.0 103:16684.0 104:1502.0 105:785.0 107:132.0 108:86.0 109:258.0 110:67.0 111:209.0 112:144.0 113:1180.0 114:9318.0 115:2508.0 116:1401.0 117:6911.0 118:734.0 119:1077.0 120:449.0 121:2.0 122:176.0 123:95.0 124:27.0 125:216.0 126:7.0 127:184.0 128:235.0 12…				3454	3007	5735	3687	4023	2085	5036	2401	3468	3913	4889	4148	3610	2684	2944	4196	4396	3567	1339	2755	2723	499	5686	4259	1146	2212	1780	3641	3260	2553	2151	1739	4620	3399	3928	3911	4005	3569	3793	4250	4463	2477
34001	475394	113	34001	86:63.0 89:13.0 90:116.0 91:311.0 92:84.0 93:14.0 94:14.0 95:99.0 98:44.0 100:23.0 101:52.0 103:831.0 105:8.0 106:10.0 111:11.0 112:73.0 113:5825.0 114:151.0 116:396.0 117:421.0 118:162.0 120:5.0 121:1.0 127:11.0 129:1114.0 130:467.0 131:66.0 132:124.0 134:4.0 137:56.0 140:1.0 142:139.0 143:175.0 144:218.0 159:6.0 161:115.0 162:27.0 169:25.0 170:47.0 171:258.0 174:154.0 179:38.0 185:8.0 186:117.0…				6815	7268	5513	7660	5779	7145	7588	7658	7178	10619	6225	9217	7406	6268	5976	4810	7021	5723	9327	5152	6266	10830	4838	8013	7251	3717	6929	7180	6281	3446	5743	4329	4913	7534	7394	7272	5103	5443	6621	8456	6640	8710
33468	379392	315	33468	86:219.0 89:561.0 90:3.0 91:53.0 94:18.0 96:23.0 99:228.0 100:113.0 105:38.0 106:53.0 108:23.0 109:51.0 110:35.0 111:1.0 116:11.0 117:35.0 118:8.0 119:297.0 121:90.0 123:78.0 124:7.0 125:22.0 127:18.0 128:1.0 130:174.0 131:87.0 133:558.0 134:56.0 135:119.0 137:129.0 138:3.0 140:48.0 143:26.0 151:1.0 153:62.0 154:8.0 156:114.0 157:16.0 158:34.0 161:4.0 163:119.0 165:64.0 167:107.0 168:23.0 169:2.0…				2877	1809	1526	1444	2074	2021	1194	282	3326	2848	3253	2305	2114	2435	1134	1583	1904	1492	2174	1279	1819	3414	1146	1306	1518	966	1567	2214	1800	1290	1683	1450	1198	1284	1616	2217	2062	1178	1555	1337	1596	1762
32153	678732	358	32153	85:636.0 86:448.0 87:46.0 89:144.0 90:11.0 91:278.0 93:49.0 95:78.0 96:9.0 97:143.0 98:384.0 99:2120.0 100:2238.0 101:478.0 102:187.0 103:578.0 104:33.0 105:165.0 109:19.0 111:132.0 112:222.0 113:601.0 114:1153.0 115:793.0 116:394.0 117:631.0 118:14.0 119:501.0 123:17.0 124:275.0 125:145.0 127:193.0 128:932.0 129:271.0 130:450.0 131:1013.0 132:420.0 133:1006.0 135:11.0 137:2.0 139:342.0 140:66.0 …				289	270	343	313	396	335	339	232	263	408	328	394	461	249	64	409	170	363	354	211	310	363	271	410	228	150	234	346	255	286	277	244	267	310	230	198	380	312	195	257	106	422
31979	566426	188	31979	85:2.0 86:39.0 87:28.0 88:55.0 89:196.0 92:13.0 93:5.0 97:15.0 98:2.0 99:123.0 100:397.0 103:1849.0 107:30.0 108:2.0 110:7.0 113:82.0 114:301.0 115:196.0 118:45.0 130:145.0 131:29.0 140:13.0 141:9.0 144:37.0 152:15.0 158:38.0 163:114.0 165:1.0 170:35.0 171:357.0 172:173.0 173:46.0 174:274.0 175:17.0 179:50.0 184:26.0 186:15.0 188:1395.0 189:415.0 190:43.0 197:3.0 203:872.0 209:3.0 212:2.0 217:103…				564	838	1243	956	834	909	587	679	480	676	477	814	759	611	710	1122	690	1185	417	807	886	541	679	567	548	551	583	832	818	843	429	666	583	575	626	609	1147	647	415	675	804	450
31563	856175	285	31563	95:46.0 97:232.0 99:1.0 101:56.0 103:622.0 109:28.0 110:30.0 111:15.0 116:239.0 117:322.0 118:10.0 119:5.0 123:20.0 129:358.0 131:704.0 132:120.0 133:123.0 134:4.0 136:30.0 143:307.0 144:396.0 145:56.0 147:406.0 149:121.0 152:22.0 169:27.0 182:27.0 186:762.0 187:507.0 188:94.0 196:2.0 197:27.0 198:5.0 204:10.0 205:43.0 209:13.0 217:64.0 218:7.0 221:58.0 225:81.0 232:7.0 238:1.0 245:8.0 251:2.0 25…				1469	1681	1362	1548	1549	1792	1448	1346	1013	1420	1081	1545	1572	902	1190	882	1579	1405	1704	1586	1611	230	676	1638	1022	1192	1132	1522	1144	1332	1328	1415	491	1238	1568	1314	792	1775	1120	1691	339	1744
31357	897533	91	31357	89:53.0 91:4441.0 92:881.0 93:1884.0 94:368.0 95:538.0 96:50.0 101:27.0 102:27.0 103:224.0 104:266.0 105:1572.0 106:1105.0 107:466.0 108:796.0 109:204.0 110:21.0 115:285.0 116:212.0 117:2227.0 118:370.0 119:1110.0 120:247.0 121:164.0 123:37.0 128:73.0 129:663.0 130:206.0 131:964.0 132:505.0 133:507.0 134:124.0 135:69.0 141:39.0 142:40.0 143:215.0 144:78.0 145:488.0 146:228.0 148:105.0 155:82.0 15…				17497	19595	20842	32071	34550	26355	20016	17290	24976	38088	29062	34841	21661	86580	17522	34643	20994	39049	18724	15917	19801	24220	19488	16253	30517	10752	17633	14152	29742	16452	16817	19535	15268	12649	15266	14651	13219	27279	13456	14271	12152	21496
31224	508782	299	31224	86:729.0 87:92.0 89:1249.0 90:182.0 91:121.0 97:67.0 98:105.0 100:7105.0 101:480.0 102:3768.0 103:711.0 104:146.0 105:176.0 107:77.0 109:62.0 114:481.0 115:7156.0 116:4509.0 117:863.0 118:169.0 119:249.0 120:19.0 121:216.0 123:73.0 131:88.0 133:2429.0 134:286.0 135:620.0 136:34.0 137:233.0 140:21.0 147:1426.0 149:154.0 151:84.0 153:64.0 163:66.0 167:422.0 177:45.0 181:352.0 182:61.0 189:68.0 190:…				1132	5407	10702	5800	2118	16931	1265	726	1425	788	1530	6906	868	978	853	1061	1841	3398	654	5419	6168	629	1507	1503	834	3521	1279	1123	5479	6084	369	6940	1844	983	1390	1324	6114	853	1385	934	5453	1043
26062	908791	230	26062	86:28.0 87:1.0 89:125.0 93:21.0 99:99.0 101:336.0 102:2.0 103:1879.0 104:103.0 105:120.0 108:93.0 111:88.0 113:78.0 114:6.0 115:431.0 116:277.0 117:180.0 119:63.0 127:44.0 129:471.0 131:227.0 132:51.0 133:355.0 135:259.0 136:569.0 137:23.0 142:56.0 143:156.0 144:6.0 145:21.0 147:691.0 148:254.0 149:102.0 150:11.0 153:1.0 157:89.0 164:1206.0 165:129.0 169:312.0 170:44.0 176:3.0 179:6.0 189:80.0 19…				4954	21163	22955	6337	14162	15778	18913	19876	12927	9278	24704	17762	6742	27092	15214	1557	22879	11428	3744	11839	10334	6219	26227	18981	8439	12747	20889	4530	12632	10046	8447	10294	11791	15242	13250	17995	8756	21929	21019	17003	23850	15283
21683	524126	211	21683	87:11.0 89:26.0 95:4.0 96:8.0 97:20.0 101:12.0 103:211.0 105:40.0 106:5.0 107:257.0 108:132.0 109:14.0 113:145.0 115:42.0 121:59.0 123:54.0 126:8.0 129:434.0 131:20.0 133:310.0 134:44.0 135:114.0 137:199.0 139:11.0 147:74.0 148:27.0 171:5.0 181:104.0 182:53.0 183:28.0 184:25.0 197:20.0 211:1751.0 212:215.0 213:114.0 225:26.0 227:229.0 228:2.0 243:1.0 269:14.0 273:17.0 283:204.0 284:34.0 327:8.0 3…				4904	7163	6746	6297	6835	7448	7181	5526	6358	8256	4056	6030	9693	7139	7791	6857	7438	6660	8382	8719	6719	8528	6331	10070	5211	4532	5173	6661	7077	5096	2349	6070	5343	5341	5837	7907	5581	6690	6968	6590	5221	7917
21511	1018706	119	21511	85:352.0 86:80.0 88:38.0 89:388.0 90:164.0 91:2192.0 92:404.0 93:413.0 94:73.0 95:74.0 97:86.0 99:153.0 100:72.0 101:331.0 103:1484.0 104:268.0 105:3806.0 106:265.0 111:174.0 115:57.0 116:45.0 117:637.0 118:99.0 119:4532.0 120:1217.0 121:469.0 122:43.0 124:54.0 128:45.0 129:462.0 130:40.0 131:297.0 132:143.0 133:506.0 134:26.0 135:120.0 140:39.0 142:87.0 143:78.0 144:110.0 145:322.0 147:1047.0 14…				1442	881	598	653	715	612	617	576	840	1257	773	18612	981	840	628	1010	606	739	1614	877	854	736	596	292	13846	10925	61984	57077	3737	42013	15102	43005	48919	13375	29698	42471	15621	47064	1091	620	447	947
19901	633968	143	19901	85:765.0 86:604.0 87:565.0 88:188.0 89:7782.0 90:361.0 91:468.0 93:160.0 95:167.0 97:366.0 98:236.0 99:520.0 100:3494.0 101:2160.0 102:1013.0 103:5687.0 104:338.0 105:492.0 107:110.0 111:409.0 113:757.0 115:673.0 116:3687.0 117:6304.0 118:567.0 119:320.0 120:119.0 121:12.0 126:163.0 127:625.0 128:121.0 129:2911.0 131:693.0 132:843.0 133:2774.0 134:332.0 135:283.0 140:50.0 141:409.0 142:187.0 143:…				13272	34836	12429	13501	12329	28248	17074	32425	4707	17176	17512	15396	29831	13831	11754	12867	28435	27071	29428	31404	8011	14171	26991	27524	19604	2372	15489	29207	19366	13342	25767	13356	12845	1064	17070	1471	33997	17171	1389	37089	1926	32724
18488	456907	232	18488	86:22.0 100:1553.0 101:64.0 102:107.0 114:209.0 115:180.0 116:59.0 117:118.0 129:57.0 131:327.0 132:50.0 133:290.0 143:35.0 144:89.0 147:2258.0 148:448.0 149:339.0 150:28.0 163:133.0 172:18.0 174:243.0 188:40.0 189:23.0 190:37.0 232:1491.0 233:316.0 234:93.0 247:19.0 306:56.0 334:36.0 335:34.0				612	112	174	203	381	165	679	569	438	836	421	255	664	476	666	884	690	256	730	176	235	627	471	375	567	143	531	489	109	181	629	255	384	572	437	741	228	431	649	673	217	278
18485	991205	169	18485	85:73.0 86:63.0 87:39.0 88:24.0 95:43.0 97:69.0 99:220.0 100:58.0 101:117.0 102:52.0 105:47.0 110:44.0 111:43.0 113:166.0 115:123.0 116:36.0 119:78.0 120:30.0 124:47.0 125:63.0 129:356.0 131:108.0 133:393.0 137:45.0 138:40.0 140:70.0 141:51.0 142:94.0 143:164.0 147:782.0 149:93.0 153:54.0 154:29.0 157:36.0 160:27.0 162:17.0 163:47.0 165:20.0 167:51.0 168:69.0 169:2017.0 170:274.0 171:209.0 172:40…				2399	3136	1669	2514	3232	2287	985	2124	1018	1786	1051	2378	1431	3048	1264	1405	940	3558	2254	3388	3674	1200	1500	1525	1979	2178	1028	2646	3724	1715	1520	1031	2685	1244	1794	1206	1638	726	1395	1705	4067	1361
18386	727163	174	18386	86:335.0 89:231.0 100:275.0 102:4.0 103:234.0 116:6.0 117:258.0 119:61.0 129:27.0 130:59.0 131:12.0 132:8.0 143:82.0 147:453.0 148:3.0 173:66.0 174:1718.0 175:288.0 176:62.0 179:67.0 189:10.0 191:5.0 204:124.0 205:276.0 206:19.0 217:117.0 288:212.0				146	267	5550	4315	365	444	247	320	358	220	290	356	256	368	526	227	3501	367	4605	486	2720	261	401	1081	185	2082	263	3933	366	125	3754	320	1285	149	286	262	210	253	160	166	324	1486
18345	383811	215	18345	85:123.0 86:614.0 88:95.0 89:45.0 90:21.0 92:8.0 93:19.0 98:122.0 99:116.0 100:1953.0 101:310.0 102:109.0 103:61.0 105:36.0 107:61.0 110:46.0 112:14.0 113:147.0 114:34.0 115:68.0 116:60.0 117:66.0 118:33.0 119:16.0 123:5.0 127:148.0 130:129.0 131:39.0 132:46.0 133:594.0 134:276.0 136:8.0 140:4.0 141:147.0 142:48.0 143:168.0 144:19.0 146:89.0 147:589.0 148:94.0 150:17.0 152:14.0 154:9.0 155:19.0 1…				1275	545	1141	766	684	425	13656	671	2096	750	1394	3477	819	1590	759	795	998	721	1253	480	978	3208	799	682	755	420	539	726	558	683	492	847	649	604	566	598	485	35559	676	716	662	2509
18266	426098	269	18266	85:126.0 86:374.0 89:37.0 92:26.0 97:100.0 98:458.0 99:78.0 100:691.0 101:14.0 102:44.0 111:54.0 112:204.0 113:184.0 114:137.0 115:32.0 120:809.0 122:11.0 124:45.0 125:1.0 126:109.0 127:41.0 131:81.0 134:72.0 138:2.0 140:54.0 141:16.0 142:70.0 143:39.0 147:268.0 148:13.0 153:84.0 154:489.0 155:209.0 156:54.0 157:16.0 158:74.0 163:6.0 167:24.0 168:13.0 170:75.0 171:12.0 174:26.0 179:8.0 180:16.0 1…				418	451	484	603	778	372	480	461	795	826	55	488	618	838	541	672	584	572	429	417	325	447	646	791	169	401	757	229	220	75	504	520	649	560	150	611	319	699	889	838	380	636
18176	421354	148	18176	85:114.0 87:119.0 88:148.0 89:3659.0 90:441.0 91:1532.0 92:138.0 93:19.0 97:172.0 98:58.0 99:93.0 100:504.0 101:2549.0 102:979.0 104:145.0 105:502.0 106:158.0 107:27.0 110:41.0 111:27.0 112:24.0 114:60.0 115:86.0 116:2674.0 117:1318.0 118:447.0 119:357.0 120:70.0 121:6.0 122:10.0 123:81.0 124:46.0 128:203.0 131:331.0 132:1879.0 133:1270.0 134:290.0 135:94.0 136:3.0 137:10.0 138:13.0 139:18.0 140:…				4429	4349	5838	6139	6472	5988	4985	3559	4121	4863	5858	6187	4856	6095	4111	4672	4449	4738	4749	5223	4345	3899	4513	4311	4684	3338	3915	4386	4724	5831	2825	4992	3946	4311	2974	3527	4342	4690	11215	3587	4895	3433
18169	286954	156	18169	85:245.0 86:4.0 87:32.0 88:31.0 89:88.0 90:6.0 93:16.0 94:331.0 95:51.0 97:316.0 98:306.0 99:265.0 100:84.0 106:36.0 108:55.0 109:12.0 110:64.0 111:44.0 112:3.0 115:137.0 124:18.0 125:88.0 126:201.0 127:16.0 128:27.0 129:274.0 130:757.0 131:26.0 134:110.0 140:14.0 141:104.0 147:102.0 151:12.0 153:12.0 156:5531.0 157:355.0 167:2.0 172:21.0 173:7.0 179:16.0 184:73.0 185:8.0 187:75.0 200:5.0 204:1.0…				1703	4777	4732	4952	9954	3879	1747	2198	1900	2405	3420	5801	1911	3437	1271	1233	1825	3192	1784	3882	4799	1153	1663	1264	1209	1009	1501	1215	4798	5740	1203	4411	1538	2115	1869	2411	2876	1888	3665	2881	15827	1469
18157	467115	228	18157	85:235.0 86:215.0 87:258.0 88:295.0 89:529.0 90:130.0 91:260.0 92:92.0 93:160.0 95:132.0 96:40.0 97:74.0 98:60.0 99:108.0 100:34.0 101:1326.0 102:210.0 103:2274.0 104:325.0 105:193.0 106:55.0 107:112.0 108:197.0 110:7544.0 111:302.0 112:39.0 113:111.0 114:58.0 115:246.0 116:841.0 117:1092.0 118:330.0 119:174.0 120:129.0 121:67.0 122:1.0 123:19.0 124:28.0 126:224.0 127:75.0 128:46.0 129:2101.0 130…				667	268	402	345	467	258	1026	470	871	796	797	396	965	880	575	805	757	386	790	375	389	643	638	644	616	219	330	540	231	245	578	231	472	666	471	507	291	955	558	820	196	555
17651	535097	275	17651	85:176.0 86:1.0 87:422.0 88:31.0 94:38.0 96:264.0 98:19.0 99:27.0 100:40.0 102:802.0 103:342.0 106:7.0 107:3.0 109:173.0 110:175.0 111:13.0 114:2.0 115:99.0 119:322.0 123:97.0 124:37.0 126:1.0 127:172.0 129:797.0 130:342.0 133:480.0 134:191.0 144:9.0 145:27.0 152:1.0 157:32.0 159:29.0 161:82.0 162:33.0 163:62.0 171:1.0 175:124.0 176:27.0 177:181.0 178:14.0 179:153.0 182:4.0 183:26.0 184:27.0 189:…				2410	1668	1704	590	1659	1824	2439	2555	1680	1915	1812	845	2477	2903	1741	1352	1788	1435	2282	1164	1253	466	1355	2163	938	1034	1352	2154	954	1026	1177	833	857	1432	1562	1297	957	1569	2319	1110	1573	2141
17297	840974	217	17297	85:125.0 86:18.0 88:16.0 89:1566.0 90:105.0 96:147.0 97:898.0 98:609.0 99:123.0 100:544.0 101:348.0 103:11605.0 104:984.0 105:456.0 110:11.0 114:404.0 116:64.0 117:2694.0 118:346.0 119:88.0 121:45.0 123:3.0 126:113.0 127:49.0 128:16.0 129:1198.0 130:260.0 131:344.0 133:3068.0 134:259.0 135:113.0 140:14.0 141:35.0 142:167.0 143:211.0 144:51.0 145:123.0 146:11.0 147:6812.0 148:793.0 149:95.0 154:54…				2029	1617	1248	2164	1569	954	774	648	1363	2111	1095	1382	2949	1612	1463	2301	1910	1090	2553	1311	672	1714	1668	2453	1325	679	929	2112	1369	512	2152	758	1259	1708	1578	2232	2209	1427	1524	2061	1051	2021
17245	280956	174	17245	85:571.0 86:22071.0 87:1677.0 88:306.0 89:45.0 90:139.0 96:187.0 97:84.0 99:111.0 100:3366.0 101:623.0 102:316.0 103:681.0 104:92.0 112:56.0 113:243.0 114:332.0 116:1158.0 117:507.0 118:76.0 128:258.0 129:192.0 130:1462.0 132:92.0 134:169.0 140:88.0 142:2379.0 143:369.0 144:328.0 145:81.0 146:806.0 156:20.0 158:164.0 159:20.0 160:1164.0 161:231.0 162:88.0 165:15.0 166:8.0 170:491.0 171:787.0 172:…				24705	2834	6549	4147	7488	1520	44266	24513	29963	29630	17833	4304	32745	21655	21652	35278	28631	6231	33260	5827	6144	41005	21579	32140	18133	3050	18372	28437	3076	3123	27429	3741	20441	19044	19564	25223	4613	24379	22718	29045	5826	36963
16561	245883	155	16561	88:9344.0 89:1820.0 90:325.0 91:1578.0 93:1.0 94:37.0 95:378.0 96:782.0 98:255.0 99:135.0 100:399.0 103:4405.0 104:228.0 105:5275.0 106:1100.0 107:327.0 110:4371.0 111:630.0 114:61.0 115:1240.0 117:1418.0 118:418.0 119:1281.0 120:75.0 121:463.0 124:62.0 127:343.0 130:2047.0 131:1273.0 132:189.0 133:4193.0 134:2628.0 135:786.0 137:520.0 138:431.0 141:220.0 142:72.0 143:86.0 145:193.0 146:189.0 148…				4630	3842	3900	4240	4827	3756	6199	5774	5896	8078	4801	2441	8506	7729	5004	6949	5822	3415	7200	3904	1824	5438	5225	2047	4620	2351	3957	5263	3908	3322	5846	3277	4799	4955	3536	391	3592	5548	5449	7730	2551	6019
14796	558622	159	14796	85:68.0 86:266.0 87:23.0 88:30.0 89:127.0 90:20.0 91:4.0 92:10.0 93:36.0 94:2.0 95:4.0 96:11.0 98:38.0 99:30.0 100:761.0 101:108.0 102:91.0 105:21.0 107:44.0 109:46.0 110:13.0 111:6.0 112:154.0 113:56.0 115:26.0 116:76.0 117:96.0 118:5.0 119:29.0 120:4.0 122:5.0 123:9.0 125:1.0 127:12.0 128:84.0 129:107.0 130:52.0 131:182.0 132:42.0 133:238.0 134:41.0 135:25.0 137:6.0 138:3.0 139:5.0 141:42.0 142…				3083	4897	3768	4011	13507	2704	3434	5857	8247	4284	8887	3614	3019	8077	3108	4158	4198	2814	2360	7789	3560	2895	13610	2624	4278	6372	3047	3316	6801	3192	1528	10495	2971	4254	7870	800	4452	10833	4023	3839	11015	2769
11481	295661	211	11481	85:361.0 88:271.0 96:221.0 97:50.0 98:1126.0 99:136.0 100:454.0 101:102.0 103:3405.0 104:195.0 105:278.0 106:184.0 107:452.0 108:1.0 109:54.0 110:260.0 113:57.0 114:89.0 118:29.0 119:24.0 120:14.0 121:77.0 123:32.0 126:1385.0 127:985.0 128:85.0 130:90.0 133:243.0 134:828.0 135:193.0 136:107.0 137:150.0 139:979.0 140:395.0 144:492.0 147:203.0 148:183.0 149:1.0 158:52.0 170:105.0 171:186.0 172:1182…				2977	2396	2974	2929	2356	2677	2063	970	2524	3039	2316	2694	3333	2689	1821	2957	2194	2892	3365	2288	2788	5049	2011	2784	2279	1415	1733	2233	2238	1765	2205	1938	1937	2083	1966	2221	2344	1841	1959	2421	1694	2627
10176	843931	217	10176	85:15.0 86:2.0 89:52.0 91:137.0 93:13.0 94:51.0 95:17.0 96:10.0 100:74.0 101:87.0 103:372.0 107:1.0 108:6.0 109:2.0 110:11.0 111:21.0 112:1.0 114:46.0 115:102.0 117:101.0 118:12.0 121:21.0 122:1.0 124:47.0 125:2.0 128:67.0 129:110.0 130:178.0 131:8.0 133:25.0 134:9.0 135:50.0 138:7.0 139:14.0 140:37.0 141:10.0 142:4.0 143:93.0 144:50.0 147:648.0 148:142.0 149:134.0 150:5.0 151:49.0 155:4.0 157:63…				2239	1542	3052	2187	1933	2085	3442	1981	1327	2953	1982	2463	2537	2037	2531	2404	2015	1976	1952	1602	2028	2218	2462	3075	2146	1326	2049	2064	1814	1772	1830	1714	2275	2208	1681	2845	2397	1900	2991	2339	2223	2059
7490	466348	160	7490	85:108.0 86:158.0 87:54.0 92:35.0 100:64.0 103:43.0 106:11.0 107:62.0 109:16.0 114:15.0 117:92.0 118:40.0 129:2.0 130:39.0 133:17.0 134:153.0 136:8.0 142:188.0 147:484.0 149:47.0 158:8.0 160:2407.0 161:274.0 162:243.0 167:51.0 174:93.0 179:54.0 183:48.0 184:23.0 188:13.0 189:15.0 199:59.0 205:34.0 212:21.0 217:102.0 218:28.0 230:60.0 231:25.0 254:26.0 260:3.0 271:9.0 277:2.0 292:5.0 303:6.0 308:2…				1957	2211	2263	2499	1024	2359	1432	1255	1336	2153	2632	1027	1798	1718	2207	2056	2705	2060	1145	1804	3880	629	1512	1302	2997	895	1907	623	1154	1433	1264	2227	958	1223	3342	1980	3016	2052	937	2111	965	1388
7458	395250	160	7458	85:293.0 86:845.0 87:1678.0 88:482.0 89:76.0 90:29.0 92:97.0 94:21.0 96:113.0 99:321.0 101:523.0 102:1026.0 103:1203.0 104:49.0 105:417.0 108:126.0 110:107.0 113:36.0 115:522.0 116:575.0 117:2145.0 118:720.0 119:1055.0 120:129.0 121:91.0 124:6.0 129:66.0 130:178.0 131:3263.0 132:2210.0 133:2244.0 134:466.0 135:222.0 138:75.0 142:20.0 143:7.0 144:152.0 145:82.0 146:1527.0 147:12354.0 148:2010.0 14…				703	595	1587	1693	2016	1179	1301	1356	1560	1714	1007	1661	947	1193	731	1283	261	1209	975	1630	1727	822	1306	869	682	1015	869	1261	362	990	895	1454	800	801	608	782	1378	1168	809	1247	1977	1220
6405	668724	374	6405	89:1145.0 91:115.0 95:169.0 96:222.0 98:530.0 100:927.0 101:750.0 103:262.0 104:30.0 107:84.0 108:46.0 109:62.0 112:441.0 113:160.0 114:296.0 117:1352.0 118:152.0 119:165.0 121:145.0 123:146.0 124:200.0 126:105.0 127:223.0 128:909.0 129:291.0 130:250.0 131:371.0 133:490.0 135:224.0 136:54.0 140:93.0 141:132.0 143:130.0 144:110.0 145:75.0 147:4335.0 148:791.0 149:469.0 150:2.0 153:21.0 154:176.0 1…				4055	4774	2311	3024	1731	3170	2474	5052	4843	2934	3900	3269	3262	2666	3233	4445	3331	2915	3229	4716	2873	2657	4432	3415	857	114	1201	3460	4322	1515	3130	3096	3588	141	2840	151	4448	2253	86	4113	129	4935
5990	301233	188	5990	87:330.0 88:48.0 96:22.0 98:266.0 99:67.0 100:687.0 101:200.0 102:119.0 103:20.0 108:23.0 110:168.0 112:37.0 113:88.0 114:682.0 115:365.0 116:97.0 117:318.0 118:13.0 127:10.0 128:104.0 129:168.0 130:82.0 131:428.0 132:142.0 133:149.0 134:1.0 143:137.0 144:29.0 146:34.0 147:9109.0 148:1914.0 149:731.0 150:46.0 153:155.0 172:1140.0 173:172.0 174:161.0 177:69.0 184:11.0 187:8.0 188:1845.0 189:253.0 …				64478	8427	79768	57556	42707	57246	73306	31231	45313	51616	52327	39673	51681	49417	47785	66524	63244	50113	41944	42392	51658	6749	60286	55945	44422	24279	42485	36730	29316	32815	31340	25064	63284	45162	43515	54478	51587	36431	50486	53066	42066	25667
5900	408373	263	5900	85:137.0 86:304.0 87:214.0 88:72.0 89:216.0 90:70.0 95:22.0 98:97.0 99:1529.0 100:685.0 101:272.0 102:459.0 103:690.0 104:96.0 105:62.0 107:29.0 108:94.0 109:59.0 110:608.0 111:31.0 113:90.0 114:172.0 115:1094.0 116:487.0 117:385.0 118:318.0 119:163.0 120:12.0 128:185.0 129:39.0 130:556.0 131:398.0 132:1103.0 133:1080.0 134:443.0 135:76.0 139:49.0 140:24.0 141:3.0 144:6.0 146:49.0 147:1141.0 148:…				551	416	422	407	924	467	575	647	705	787	643	662	831	1174	755	576	424	415	913	641	531	923	487	631	438	267	353	674	777	527	600	533	525	537	330	550	462	814	736	630	992	838
5679	181939	93	5679	86:447.0 88:346.0 89:1802.0 90:470.0 91:3758.0 92:537.0 93:14929.0 94:1445.0 95:587.0 96:43.0 97:906.0 98:230.0 100:55.0 102:90.0 103:228.0 105:195.0 106:1041.0 107:816.0 108:82.0 111:59.0 112:3.0 113:669.0 114:111.0 116:39.0 117:844.0 118:62.0 119:2971.0 120:1232.0 121:336.0 122:135.0 123:294.0 124:179.0 126:15229.0 127:746.0 128:1.0 129:84.0 130:190.0 131:345.0 132:70.0 134:1184.0 136:969.0 137…				5776	2576	3154	5022	6985	1998	6147	4559	4226	8832	6841	3307	7421	12491	5669	14176	8597	6130	11113	5244	5339	2331	6561	9390	7317	4448	7482	11620	3383	3720	7301	4148	7421	8489	2446	3179	3317	6449	3168	5828	4827	1821
5388	187909	140	5388	85:63.0 88:13.0 90:948.0 92:28.0 95:16.0 96:64.0 97:887.0 99:126.0 101:5.0 106:24.0 109:41.0 110:635.0 111:117.0 112:473.0 113:147.0 114:12.0 115:74.0 118:25.0 125:14.0 126:125.0 128:84.0 130:281.0 132:52.0 134:1.0 139:76.0 140:6147.0 141:262.0 142:15.0 143:1.0 155:1762.0 156:165.0 157:47.0 158:8.0 170:263.0 171:9.0 174:4.0 184:85.0 187:1253.0 188:64.0 199:56.0 200:20.0 219:48.0 220:2.0 248:24.0 …				57105	3931	4367	2510	3879	2811	1981	4815	8964	7409	11553	2734	13926	7495	4384	6163	4176	2293	5544	2096	1875	4955	4962	6837	22413	1522	105823	417452	2647	2417	6121	2061	11453	128760	46954	87182	2157	83577	185915	40756	3983	7998
5244	197777	104	5244	86:1079.0 88:2424.0 89:67359.0 90:6597.0 91:5291.0 92:728.0 93:297.0 95:73.0 97:18.0 101:863.0 102:1202.0 103:4388.0 104:55007.0 105:4638.0 106:2599.0 107:1060.0 108:671.0 109:115.0 110:152.0 113:77.0 114:177.0 116:407.0 117:3455.0 118:803.0 119:26551.0 120:3019.0 121:914.0 122:143.0 125:6.0 127:70.0 132:580.0 133:834.0 134:706.0 135:264.0 136:8.0 139:40.0 143:815.0 145:33.0 146:30.0 147:291.0 14…				112652	131564	142737	129871	149475	128597	142352	98286	30594	103688	68903	134481	131310	102069	60844	127501	88712	147867	138978	138906	145208	71627	80362	136513	59690	82203	77590	117303	128514	125991	102853	106671	61308	104518	61421	95892	104130	95098	79056	86063	119180	106216
4983	422308	373	4983	87:44.0 88:2.0 89:137.0 90:13.0 101:61.0 102:157.0 103:528.0 104:27.0 105:43.0 106:32.0 107:49.0 111:3.0 113:7.0 115:102.0 116:51.0 117:195.0 118:15.0 119:38.0 120:12.0 121:56.0 122:1.0 123:3.0 129:42.0 130:107.0 131:175.0 132:55.0 133:508.0 134:125.0 135:192.0 136:20.0 137:18.0 147:1087.0 148:431.0 149:149.0 151:30.0 163:86.0 164:12.0 165:69.0 167:25.0 168:8.0 175:12.0 177:25.0 179:36.0 181:87.0…				6379	4164	2095	3279	2141	3828	5876	5501	4922	4606	6534	2792	4743	3003	2273	720	3789	1257	5066	2761	546	4278	1272	2470	4311	1875	2572	2050	2773	3341	3043	2183	2772	1706	2485	4448	2993	2885	3123	1953	1924	3857
4809	231039	116	4809	86:87.0 88:74.0 98:47.0 110:71.0 113:645.0 114:105.0 116:6521.0 117:448.0 118:236.0 122:23.0 130:434.0 147:223.0 184:99.0 196:1.0 201:65.0 202:21.0 204:59.0 205:49.0 219:31.0 255:37.0 258:13.0 404:6.0				12636	9041	7589	13419	10883	11481	9726	9191	9221	14449	11304	10468	14283	11527	9864	11869	13086	8240	13231	9799	8547	12421	8434	9645	10897	7143	8819	10874	11249	10602	11279	10496	10958	11686	8490	10138	11668	11326	12929	11525	7438	9371
4795	784977	204	4795	86:19.0 91:795.0 92:140.0 93:772.0 94:293.0 95:501.0 99:70.0 100:336.0 101:381.0 102:39.0 103:1639.0 104:134.0 105:212.0 107:208.0 108:421.0 109:227.0 113:119.0 116:13.0 117:469.0 118:20.0 120:18.0 121:73.0 122:66.0 124:40.0 128:68.0 129:1178.0 130:214.0 131:2223.0 132:190.0 133:264.0 136:6.0 142:67.0 143:355.0 144:1675.0 145:372.0 146:242.0 147:1169.0 148:72.0 149:118.0 155:17.0 156:145.0 157:24…				132	192	314	189	483	183	178	506	374	354	379	387	349	446	255	190	267	403	384	295	251	260	632	380	1113	1321	2366	807	511	665	1128	1820	709	4798	446	200	355	1175	217	286	361	949
4755	1004609	204	4755	85:145.0 86:71.0 89:213.0 91:286.0 93:290.0 94:148.0 95:111.0 96:548.0 99:197.0 100:104.0 101:152.0 103:1649.0 104:27.0 105:31.0 106:119.0 107:93.0 108:9.0 109:171.0 111:68.0 113:173.0 116:69.0 117:550.0 118:70.0 119:484.0 120:289.0 121:301.0 122:134.0 123:92.0 124:20.0 128:3.0 129:1468.0 130:188.0 131:308.0 132:167.0 133:742.0 137:79.0 140:52.0 143:431.0 145:129.0 147:2823.0 148:1309.0 149:515.0…				251	729	310	360	1125	401	557	1056	2084	1022	405	176	679	2052	351	1281	641	745	2134	1104	345	1733	545	888	560	209	471	591	363	275	502	762	546	1781	426	383	342	987	551	627	434	2155
4723	455671	173	4723	85:618.0 86:843.0 87:547.0 88:603.0 89:8940.0 90:892.0 91:117.0 97:1.0 98:110.0 99:128.0 100:2383.0 101:1572.0 102:890.0 103:15425.0 104:1643.0 105:2833.0 106:145.0 110:184.0 112:87.0 113:255.0 114:2358.0 115:898.0 116:746.0 117:4842.0 118:672.0 119:802.0 126:95.0 127:72.0 128:1714.0 129:238.0 130:1131.0 131:1510.0 132:273.0 133:4482.0 134:765.0 135:175.0 140:473.0 142:1622.0 143:339.0 144:1766.0…				8192	160	196	199	399	184	8459	12015	17450	20411	15298	233	16866	23289	8069	15318	9635	320	14283	301	353	12134	3662	8962	10894	158	7819	13092	223	241	13059	255	7812	8762	6782	7101	291	10982	8063	10859	343	6633
4721	450619	173	4721	85:460.0 86:7.0 87:212.0 88:348.0 89:6445.0 90:526.0 91:101.0 98:87.0 99:213.0 100:1321.0 101:1379.0 102:404.0 103:14088.0 104:1313.0 105:1257.0 106:195.0 113:171.0 114:1098.0 115:467.0 116:619.0 117:4261.0 118:576.0 119:324.0 128:2360.0 129:568.0 130:1235.0 131:1978.0 132:165.0 133:4529.0 134:593.0 135:112.0 140:66.0 142:1833.0 143:278.0 144:1918.0 145:211.0 146:96.0 147:7446.0 148:744.0 149:697…				10188	208	228	180	369	191	10761	14393	18295	27525	18339	231	19669	28082	9050	17597	11398	476	14030	218	181	12168	12890	11535	15108	118	9690	15850	169	178	14188	264	1973	10419	2076	7658	250	4891	5857	12664	251	7786
4550	447676	350	4550	86:704.0 87:1216.0 88:211.0 89:89.0 90:18.0 98:13.0 99:23.0 100:489.0 101:517.0 102:172.0 103:274.0 104:57.0 105:173.0 106:57.0 107:127.0 108:49.0 109:5.0 110:75.0 113:6.0 114:17.0 115:251.0 116:60.0 117:564.0 118:174.0 119:160.0 120:14.0 121:24.0 124:9.0 127:37.0 129:92.0 130:349.0 131:1418.0 132:536.0 133:1324.0 134:87.0 135:81.0 136:9.0 138:1.0 139:7.0 144:60.0 145:19.0 146:123.0 147:5601.0 14…				709	1050	2268	1495	1537	254	1493	744	1179	451	576	1259	1552	764	462	2484	680	2133	347	1416	1769	864	941	1069	685	974	785	982	1062	1079	748	1209	412	1058	622	192	1633	714	789	1158	1225	690
4534	576480	242	4534	85:44.0 86:413.0 87:115.0 89:98.0 90:23.0 94:9.0 95:62.0 96:168.0 98:7.0 99:52.0 100:66.0 101:305.0 102:127.0 103:481.0 107:98.0 109:9.0 110:76.0 112:13.0 113:47.0 114:110.0 115:83.0 116:36.0 117:831.0 123:122.0 128:23.0 129:450.0 130:248.0 131:230.0 132:124.0 133:113.0 134:76.0 138:5.0 142:25.0 143:49.0 144:31.0 146:5.0 148:14.0 149:13.0 152:168.0 155:3.0 157:1191.0 158:481.0 159:44.0 160:82.0 1…				202	107	82	136	105	141	116	114	117	121	122	1000	131	169	77	110	52	89	161	72	89	125	67	109	1459	813	1431	2670	1463	761	1013	1826	2231	1136	2159	2318	10684	1867	183	100	62	96
4532	404918	224	4532	85:20.0 86:184.0 88:121.0 89:56.0 93:9.0 99:15.0 100:1241.0 102:675.0 107:154.0 110:121.0 113:37.0 114:107.0 117:35.0 130:306.0 132:16.0 134:12.0 136:55.0 143:11.0 144:6.0 148:31.0 151:12.0 160:2.0 166:52.0 171:31.0 180:146.0 182:410.0 185:8.0 196:101.0 199:34.0 224:2470.0 225:253.0 226:220.0 238:176.0 239:5.0 371:13.0 390:7.0				545	183	281	281	315	341	289	644	752	450	567	285	293	1121	510	488	536	482	597	354	260	616	427	523	257	301	344	426	250	170	1428	292	900	222	651	889	309	1543	539	394	230	820
4269	193033	156	4269	86:688.0 87:170.0 89:482.0 90:53.0 91:243.0 92:90.0 93:82.0 95:304.0 96:2242.0 97:15701.0 98:4634.0 99:750.0 100:2376.0 101:221.0 102:166.0 103:119.0 104:266.0 108:55.0 109:15.0 110:398.0 111:2447.0 112:504.0 113:29.0 114:579.0 115:1385.0 116:509.0 117:451.0 118:313.0 119:141.0 121:3.0 123:53.0 124:42.0 125:82.0 126:205.0 127:192.0 128:323.0 129:29.0 130:1275.0 131:46.0 132:70.0 133:39.0 135:35.0…				7850	10326	8786	1341	11708	9481	9029	10011	2412	9046	7891	9489	10595	12996	5515	9017	4360	12329	10073	1265	1698	7948	6104	9872	7001	7060	6268	6842	9195	8929	7927	8397	6834	8485	2355	6015	8569	7467	6295	6992	7822	8567
3423	583908	217	3423	89:439.0 90:69.0 95:6.0 98:91.0 99:55.0 100:4.0 101:228.0 103:1014.0 104:3.0 105:26.0 110:90.0 111:67.0 113:75.0 116:33.0 117:3371.0 118:362.0 119:52.0 127:76.0 129:901.0 130:156.0 131:370.0 132:30.0 133:856.0 134:294.0 141:52.0 142:9.0 143:367.0 145:6.0 146:42.0 147:8778.0 148:1352.0 149:913.0 150:42.0 151:37.0 157:320.0 160:82.0 163:71.0 164:17.0 169:4.0 170:4.0 171:61.0 177:37.0 184:55.0 189:8…				1662	1850	1933	2056	2939	2808	2607	2096	2648	3036	1373	1805	3556	1548	3510	2407	3151	2846	218	2679	2778	3213	2844	3329	2134	1366	2646	1166	2106	2020	2051	892	2220	1245	982	1624	3121	1756	1707	1166	600	2108
3381	668513	244	3381	85:1300.0 86:1480.0 88:1091.0 89:23537.0 90:2501.0 91:1119.0 92:374.0 93:33.0 94:106.0 95:19.0 96:497.0 97:526.0 98:1068.0 99:1422.0 100:2845.0 101:5222.0 102:1491.0 103:8993.0 104:836.0 105:1201.0 106:172.0 107:571.0 110:386.0 111:2265.0 112:2241.0 113:919.0 114:471.0 115:2031.0 116:2833.0 117:46518.0 118:4638.0 119:3219.0 121:86.0 122:225.0 123:118.0 124:104.0 125:664.0 126:4653.0 127:347.0 128…				10620	9500	6077	7961	4060	8554	10475	9121	9204	10289	7380	7750	10175	4671	10339	10614	10418	6764	10495	9165	6466	9839	10864	8460	6294	809	5412	10687	8100	4099	8437	5711	8130	515	8062	617	10147	6630	574	13606	1238	10749
3250	661812	242	3250	87:3.0 89:1795.0 90:51.0 96:2.0 99:322.0 100:307.0 101:201.0 102:243.0 103:1769.0 104:58.0 107:4.0 110:44.0 112:31.0 113:49.0 114:31.0 116:153.0 117:110.0 118:133.0 127:267.0 128:83.0 129:82.0 130:449.0 131:5.0 133:573.0 138:5.0 140:18.0 141:3.0 142:101.0 143:2587.0 144:276.0 147:865.0 149:4.0 150:46.0 154:39.0 156:113.0 157:99.0 158:32.0 163:51.0 167:8.0 168:21.0 172:281.0 173:333.0 182:12.0 184…				503	458	240	316	291	390	348	648	495	362	430	278	449	307	425	350	323	399	507	339	308	458	375	357	94	56	125	331	392	188	329	280	322	98	305	143	447	303	106	446	98	547
3199	692093	190	3199	85:48.0 86:16.0 87:85.0 88:112.0 89:71.0 93:62.0 94:4.0 95:132.0 97:95.0 98:196.0 99:112.0 100:310.0 101:196.0 102:149.0 103:641.0 104:16.0 107:6.0 109:43.0 111:48.0 112:17.0 114:74.0 116:94.0 117:1123.0 118:72.0 119:89.0 121:1.0 123:18.0 128:111.0 129:547.0 130:95.0 131:607.0 132:144.0 133:663.0 138:76.0 140:95.0 141:5.0 142:51.0 143:2152.0 144:234.0 145:45.0 147:2014.0 148:221.0 149:485.0 151:3…				778	738	637	622	574	748	769	937	966	959	751	618	330	732	808	1159	947	818	718	1003	639	729	1156	933	441	284	505	800	731	356	834	542	865	196	897	166	919	665	357	1066	364	877
3172	657914	244	3172	85:614.0 86:476.0 87:1130.0 88:593.0 89:11275.0 90:700.0 91:535.0 92:164.0 94:49.0 95:33.0 98:331.0 99:506.0 100:3510.0 101:3066.0 102:527.0 103:5277.0 104:493.0 105:437.0 107:302.0 108:37.0 111:673.0 112:1078.0 113:412.0 114:344.0 115:532.0 116:1011.0 117:28460.0 118:2634.0 119:1531.0 120:14.0 123:73.0 125:202.0 126:1891.0 128:199.0 129:1775.0 130:533.0 131:1695.0 132:111.0 133:4144.0 134:241.0 …				4491	3577	2897	3290	1293	3581	4386	3469	3769	4035	2744	2614	4086	534	4048	2999	3912	2488	3484	3571	2739	3114	4445	3883	3131	294	2490	2898	530	1609	2368	2150	3721	279	3333	278	4151	2958	366	4992	360	3792
3143	459926	155	3143	88:126.0 100:234.0 103:134.0 105:27.0 110:51.0 112:72.0 126:44.0 133:135.0 139:377.0 147:1501.0 155:3104.0 177:18.0 202:16.0 205:20.0 206:18.0 231:22.0 239:27.0 390:12.0 397:13.0 440:18.0 443:20.0 455:23.0 477:17.0				17195	7421	8177	9248	5114	8986	9729	3866	9131	10442	19306	6809	6539	12758	8728	5013	8592	9509	8365	7242	9784	9910	10147	7190	21502	10694	16281	4056	7132	5855	5440	7838	9774	17074	22175	19252	10019	6653	902	10158	6291	6809
2810	1053317	169	2810	85:89.0 87:16.0 89:46.0 91:12.0 92:16.0 95:88.0 96:79.0 98:71.0 99:82.0 100:124.0 101:16.0 103:33.0 104:50.0 109:94.0 110:110.0 111:23.0 113:33.0 114:58.0 115:264.0 116:25.0 120:69.0 121:55.0 122:59.0 125:41.0 128:38.0 129:1424.0 130:188.0 131:112.0 132:28.0 133:382.0 137:15.0 138:5.0 139:17.0 140:63.0 141:96.0 142:45.0 143:186.0 144:11.0 145:41.0 146:31.0 148:33.0 150:41.0 152:15.0 153:28.0 155:…				1233	392	921	907	602	1053	1237	356	845	716	187	930	1075	200	420	1375	953	2357	1833	645	1883	1256	274	1271	123	497	293	1482	491	1756	1184	309	871	742	1576	345	1376	207	608	840	501	1019
2565	455205	171	2565	85:572.0 86:4847.0 87:129.0 89:685.0 90:25.0 92:3.0 95:54.0 98:136.0 99:463.0 100:3383.0 101:505.0 102:375.0 103:1245.0 104:107.0 105:177.0 107:145.0 109:397.0 110:302.0 112:21.0 113:154.0 114:474.0 115:245.0 116:335.0 117:1778.0 118:54.0 119:153.0 120:19.0 122:2.0 128:1307.0 129:1170.0 130:223.0 131:701.0 133:1383.0 134:555.0 135:125.0 137:18.0 138:13.0 139:132.0 140:413.0 141:168.0 142:52.0 143…				743	902	858	920	1187	867	549	994	1161	1015	449	1146	733	1256	894	1154	882	1014	786	1125	979	506	1187	305	1192	990	923	599	784	533	699	763	730	1134	1226	1201	691	725	802	693	1150	769
2551	707929	223	2551	85:288.0 87:138.0 88:93.0 89:118.0 91:292.0 93:255.0 95:189.0 101:321.0 103:730.0 105:204.0 106:89.0 107:446.0 109:371.0 110:78.0 111:6.0 115:16.0 117:2831.0 118:176.0 119:181.0 121:206.0 123:121.0 125:1.0 129:34.0 130:86.0 133:162.0 135:453.0 139:54.0 147:324.0 151:23.0 157:58.0 161:933.0 162:63.0 167:232.0 169:42.0 173:111.0 179:80.0 181:316.0 183:124.0 184:26.0 191:64.0 195:35.0 197:30.0 211:1…				1023	747	567	884	1538	696	1450	1080	1244	1041	1273	1104	2097	1725	1645	1143	1310	1317	1199	1043	743	1542	764	1252	798	601	572	975	969	607	1563	919	845	819	732	855	937	1691	1667	992	487	1904
2438	492298	245	2438	86:503.0 88:17.0 89:116.0 90:4.0 93:88.0 95:113.0 96:66.0 97:168.0 98:89.0 99:8.0 100:314.0 101:247.0 102:27.0 103:1128.0 104:51.0 107:91.0 110:29.0 111:25.0 112:33.0 113:187.0 114:59.0 115:108.0 116:201.0 125:16.0 127:112.0 128:62.0 129:1199.0 130:50.0 131:268.0 132:1.0 133:674.0 136:3.0 140:734.0 141:200.0 142:241.0 143:310.0 144:116.0 146:71.0 147:4685.0 148:901.0 149:165.0 153:27.0 154:7.0 15…				3819	5253	3799	5324	1100	3699	3534	4526	4563	5840	9267	5085	3319	6887	4637	3314	3549	778	3397	4097	4272	4870	8320	2931	3947	2056	2262	1663	3924	3788	4701	5964	2499	2668	2495	2698	4239	6499	3145	4406	3354	3618
2193	594117	292	2193	86:163.0 87:325.0 88:467.0 89:590.0 90:91.0 91:66.0 92:32.0 94:47.0 97:15.0 99:117.0 101:1733.0 102:1159.0 103:10610.0 104:1025.0 105:396.0 107:19.0 108:1.0 113:94.0 114:145.0 115:70.0 116:1948.0 117:4605.0 118:638.0 119:478.0 120:66.0 122:13.0 126:81.0 129:1036.0 130:1051.0 131:1101.0 132:82.0 133:1631.0 134:272.0 135:101.0 137:14.0 139:22.0 141:162.0 142:194.0 143:1146.0 144:188.0 145:203.0 146…				7618	9238	9339	9874	16193	11070	9011	10350	10673	13215	8906	9475	12424	13204	8707	9469	10528	9653	7836	10185	9322	9485	12832	11434	8497	6400	7967	9172	9285	8902	6930	8089	8243	7234	5949	6873	9261	10272	8662	8935	7200	6967
1981	422675	103	1981	87:36.0 94:11.0 99:55.0 101:101.0 102:156.0 103:8936.0 104:810.0 105:257.0 107:9.0 110:127.0 111:11.0 112:49.0 113:29.0 114:67.0 118:68.0 119:49.0 122:8.0 123:22.0 127:6.0 128:8.0 129:1123.0 130:142.0 131:348.0 132:5.0 133:377.0 136:4.0 144:2.0 147:2152.0 148:60.0 149:259.0 150:38.0 151:3.0 156:62.0 161:22.0 162:14.0 175:54.0 176:30.0 177:139.0 182:4.0 183:60.0 184:5.0 185:4.0 186:51.0 187:20.0 1…				1758	6350	4311	6692	8122	5264	4267	7692	6242	2956	1117	7190	5720	11609	3657	7138	4287	5775	5644	7109	3589	4548	7022	4524	8310	5910	5763	8323	9081	9452	7139	3367	6169	7644	5074	4883	3367	10464	46277	6578	8971	4438
1789	335453	144	1789	85:36.0 86:357.0 87:115.0 88:26.0 89:136.0 91:18.0 93:17.0 100:8007.0 101:1194.0 102:280.0 104:47.0 107:413.0 108:168.0 109:6.0 110:188.0 114:42.0 115:226.0 121:281.0 126:31.0 127:137.0 130:133.0 135:70.0 136:114.0 138:21.0 144:2618.0 145:221.0 146:107.0 150:252.0 151:1247.0 152:90.0 157:370.0 159:524.0 160:52.0 165:137.0 166:17.0 181:582.0 182:52.0 184:57.0 189:62.0 196:396.0 207:8.0 228:66.0 24…				9832	2268	6343	3368	3795	2211	12958	3048	7787	7955	6755	2836	9358	5534	8327	9326	9466	4283	7669	3800	4186	5131	10506	9175	6342	2072	5630	9561	2284	2306	4630	2984	6397	6679	4969	7442	3354	5842	7882	9643	3897	4805
1725	627764	120	1725	89:1.0 91:2446.0 92:495.0 93:2058.0 94:1249.0 96:5.0 97:3.0 101:34.0 103:316.0 105:67.0 107:165.0 110:42.0 111:2.0 116:7.0 117:1199.0 119:378.0 120:3861.0 121:3647.0 122:304.0 135:5.0 140:55.0 141:15.0 142:231.0 143:15.0 146:6.0 147:13.0 149:10.0 174:12.0 179:7.0 181:47.0 185:5.0 199:1.0 206:1.0 207:4.0 208:52.0 214:1775.0 215:226.0 222:4.0 223:2.0 225:3.0 241:84.0 253:1.0 257:386.0 258:94.0 265:…				21424	20626	19920	50411	48687	28082	46659	22828	21973	25308	31321	53543	36139	23203	53271	29922	40822	35112	26063	48765	22258	38175	24184	29229	18393	12525	15118	16448	39902	18469	44436	23525	15261	11690	10107	19051	27106	30547	47945	17024	18509	65214
1704	505341	223	1704	85:698.0 86:242.0 89:124.0 91:1848.0 92:177.0 93:1276.0 94:67.0 95:381.0 97:527.0 98:76.0 99:130.0 100:77.0 101:280.0 103:1026.0 104:52.0 105:1859.0 106:69.0 107:989.0 109:695.0 110:242.0 111:90.0 112:36.0 113:121.0 114:24.0 115:803.0 116:104.0 117:8561.0 118:921.0 119:1118.0 121:401.0 122:41.0 123:1164.0 124:161.0 125:789.0 127:97.0 128:110.0 130:619.0 131:1895.0 132:82.0 133:3913.0 134:621.0 13…				6287	2338	1815	1506	1509	2095	4155	4022	4495	2521	2959	1634	8169	4298	3729	4433	5170	2602	4277	1120	1817	1087	3247	2050	3238	830	4298	6585	3974	1178	5093	711	3598	7258	6574	8218	1556	7670	16262	8969	3351	6960
1702	677891	156	1702	85:89.0 86:61.0 87:45.0 88:25.0 89:42.0 90:13.0 95:15.0 98:5.0 99:5.0 100:265.0 101:85.0 103:271.0 107:46.0 110:66.0 113:54.0 114:36.0 116:187.0 117:661.0 125:25.0 126:107.0 129:288.0 140:210.0 141:61.0 142:197.0 143:31.0 144:19.0 145:34.0 148:71.0 154:84.0 155:66.0 156:7779.0 157:1420.0 158:1228.0 159:8.0 160:45.0 168:30.0 169:47.0 170:27.0 172:72.0 173:113.0 174:16.0 182:7.0 217:77.0 227:203.0 …				968	863	565	897	1040	782	93	1951	1037	133	511	568	1556	1060	148	1106	197	759	1272	786	750	168	2113	1007	348	1282	241	646	1981	657	150	3706	529	253	1459	334	792	3686	450	264	617	559
134	974612	144	134	85:237.0 86:225.0 87:113.0 88:41.0 89:284.0 90:393.0 91:763.0 93:164.0 94:84.0 95:422.0 96:237.0 97:485.0 98:119.0 99:130.0 100:663.0 101:162.0 102:103.0 109:156.0 110:90.0 113:9.0 114:89.0 115:1137.0 116:5754.0 117:448.0 118:166.0 119:94.0 123:111.0 124:65.0 125:23.0 126:73.0 127:120.0 128:4434.0 129:482.0 130:423.0 131:12233.0 132:1190.0 133:272.0 134:106.0 136:146.0 137:50.0 138:74.0 139:25.0 …				657	490	1025	648	803	582	880	743	504	1016	328	575	1793	500	454	1041	803	647	905	632	605	377	596	686	402	369	289	843	737	1143	955	781	213	1166	311	300	540	884	645	1706	530	701
61	511029	185	61	86:185.0 87:79.0 88:113.0 89:2544.0 90:165.0 91:202.0 92:35.0 94:45.0 95:97.0 96:38.0 97:75.0 98:86.0 100:502.0 102:137.0 103:147.0 105:79.0 109:60.0 110:31.0 111:84.0 112:76.0 114:63.0 115:170.0 116:99.0 118:40.0 121:39.0 123:42.0 124:62.0 126:94.0 127:709.0 129:513.0 138:48.0 139:244.0 140:49.0 141:44.0 143:249.0 144:28.0 146:52.0 147:712.0 148:228.0 153:242.0 154:224.0 155:36.0 159:30.0 160:44…				3313	1874	2865	2907	1536	2647	3044	1497	1677	3833	1085	2683	3824	1447	3155	3586	2796	2843	3621	1731	3259	2564	1228	2693	6418	1909	4753	2367	1246	2312	2410	739	2600	6599	2523	5442	3083	1008	3198	3304	1528	2265
[truncated: 24 more columns]

## Sheet: sample analysis
Analysis
MiniX:	607728
Client Name:	Xiuli Dan
Matrix:	Mouse brain
Sample Number:	60
Method:	Primary Metabolomics
Exraction Notes:
Parameters:
Instrument:	GCTOF - C
Resuspension Volume:	100 uL
Injection Volume:	0.5 uL
Start Date:	2021-08-09
Comments:
Data Processing:
Data Technician:	LMV
Comments:	Study normalized to average mtic of the samples.
Data Processing mx:	615536
